# Supplementary material for: Molecular embedding-based algorithm selection in protein-ligand docking
Source: J Cheminform. 2026 Mar 14;18:47. doi: 10.1186/s13321-026-01168-8 (PMC13104262; doi:10.1186/s13321-026-01168-8)
Supplement: Supplementary file 1 — Supplementary material 1. [file 13321_2026_1168_MOESM1_ESM.csv]

PDB_CCD_ID	glide_rmsd	glide_rmsd_relaxed	alphafold3_rmsd	alphafold3_rmsd_relaxed	moe_rmsd	moe_rmsd_relaxed	dynamicbind_rmsd	dynamicbind_rmsd_relaxed	gnina_rmsd	gnina_rmsd_relaxed	autodock_rmsd	autodock_rmsd_relaxed	rfaa_rmsd	rfaa_rmsd_relaxed	fabind_rmsd	fabind_rmsd_relaxed	equibind_rmsd	equibind_rmsd_relaxed	boltz1x_rmsd	boltz1x_rmsd_relaxed	tankbind_rmsd	tankbind_rmsd_relaxed	diffdock_rmsd	diffdock_rmsd_relaxed	neuralplexer_rmsd	neuralplexer_rmsd_relaxed	chai_rmsd	chai_rmsd_relaxed	deepdock_rmsd	deepdock_rmsd_relaxed	boltz_rmsd	boltz_rmsd_relaxed	ifd_rmsd	ifd_rmsd_relaxed	protenix_rmsd	protenix_rmsd_relaxed	diffdock_pocket_rmsd	diffdock_pocket_rmsd_relaxed	DS_rmsd	DS_rmsd_relaxed	unimol_rmsd	unimol_rmsd_relaxed	diffdock_l_rmsd	diffdock_l_rmsd_relaxed	interformer_rmsd	interformer_rmsd_relaxed	surfdock_rmsd	surfdock_rmsd_relaxed
7KDX_5AD	1.130761023	1.192724293	0.656773125	0.705137599	1.516358457	1.33982143	9.186152	8.804997883	1.078099036	1.035999603	12.7063089	14.38503347	0.91826237	0.668491209	3.063375058	16.87117185	19.66539099	18.12383306	0.965169963	0.976560056	6.49011587	7.058903944	7.101557378	7.260038128	3.757346753	3.656726605	1.929655034	2.053357942	2.7142738	2.976191393	0.641181255	0.561647093	0.328412526	0.455552345	0.239891112	0.239916793	5.931763437	6.078683429	1.296025265	1.190845507	0.202959342	0.386899504	3.336921913	3.292871782	0.87141359	0.823618866	0.724891009	0.7782331
8ASZ_AG2	1.624393516	1.455951732	1.06521003	1.011953855	0.816291772	0.894210612	5.578127505	5.60916527	2.013264341	1.958946	5.829650093	5.896520149	5.715939282	5.727621163	4.932763609	5.135386003	3.596887946	4.34857203	1.253282881	1.18423661	5.581429747	5.49070302	5.657155947	5.631407996	5.807700303	5.893076541	0.621041661	0.778437934	4.182079488	4.994802756	1.063844127	1.244599007	2.011791599	2.099514748	0.88360197	1.002428715	5.752973106	5.754152853	0.55569076	0.418555701	5.632743838	5.56774636	5.728248977	5.737050326	5.747659586	5.761665695	0.204423664	0.330746054
7M6C_DAO	7.001834965	7.027878305	1.064721344	1.05613652	2.3453832	2.407906008	3.567002768	3.453933117	1.618272954	1.317111576	4.419721945	4.390170814	1.090283035	1.254397383	4.18895495	4.184931576	5.887503832	5.625167582	1.315305623	1.183604519	3.759450346	4.225837537	2.057019194	2.246834378	1.528633318	1.43388808	0.922997407	0.905899675	5.276547071	5.710164866	1.373209891	1.46188701	2.472258493	2.412409924	1.206843297	1.136395003	0.843257021	0.867596297	1.345489501	1.148751659	0.929831982	0.882698944	0.941567091	0.943160999	1.994197035	1.720473075	1.94600949	1.537025778
8BI2_QR7	9.373286065	9.386421139	0.33938971	0.488424437	1.289227744	1.295991643	1.723902824	1.712013819	3.316578905	3.287661428	7.711978328	7.312532515	6.29381255	6.412770868	2.655919686	2.719006777	6.199559285	6.336382119	0.371952167	0.535653549	0.974597131	0.972844184	6.529234442	6.445842984	1.574831253	1.243637392	0.41917205	0.478992793	2.016576819	1.516322682	0.345945476	0.570466842	0.472259019	0.44329305	0.374655908	0.54450354	0.417570283	0.331809313	1.156733801	1.235973319	2.443236761	2.725225512	1.643747845	1.50148141	1.916196251	1.482225352	1.706090344	1.714437347
8E5M_UKR	11.87126679	11.87126679	8.80502031	8.867503116	7.990760751	8.083277045	6.848262627	6.836365807	8.228864273	8.298361932	10.62239801	10.69122923	17.64014612	11.27097985	7.858612204	8.222718891	11.60057555	10.41473404	8.578680153	8.279013869	6.472317471	6.518305015	9.169786292	9.555938272	19.10194048	17.48531215	11.16561908	11.3130408	11.13061146	10.90053962	16.8164168	16.95761191	7.041729063	7.041729063	8.204023155	8.258378338	10.43059731	10.30254091	1.274477834	1.335303274	3.091721568	3.167155393	6.493094133	6.459568563	3.881341003	4.01252059	3.010202974	3.130906067
5SD7_I0E	3.234401887	3.20004325	3.583919777	3.64575685	6.267614296	6.335610581	3.518747625	3.477097029	1.270052551	1.144891736	5.496605673	5.570311027	3.671846472	3.631688159	3.91886385	3.883409407	4.723080367	4.759216735	3.940387865	3.855479021	4.909734564	4.820610744	1.725153235	1.500880029	4.037511521	4.099377228	3.14508285	3.237762621	6.106861053	6.148061216	3.967571518	3.926338772	3.554794694	3.547259787	3.38534522	3.366889823	3.402356274	3.409701897	3.24556467	3.25014599	0.9634327	1.010145881	3.399333174	3.419903858	0.93450159	0.824241345	1.14923689	1.192686788
7WCF_ACP	3.410844262	3.410844262	7.760596147	7.637280478	8.404259419	8.478267615	3.120763771	3.171606955	2.385068865	2.347111228	2.763190098	2.818923294	1.16375457	0.897679924	2.610444308	2.464359599	14.07340034	14.94224619	7.977303621	7.762241304	2.532444734	2.578502555	1.548814588	1.271713923	1.474361218	0.94512805	8.729804691	8.724365815	2.91471757	2.081440534	7.903257012	7.698768615	4.705929642	4.705929642	3.486083527	3.49820865	2.206580933	2.288541754	2.435877886	2.393498625	0.854995126	0.714159555	1.209493403	1.092607499	1.832249336	1.658867717	1.016468563	0.992032773
8F8E_XJI	1.669291534	1.664431066	7.148977451	7.241922504	0.909100143	0.87858073	5.408498541	5.775577219	0.75985381	0.373336366	9.143244612	7.85656141	7.059663171	10.54632578	8.558356964	8.958199724	15.49222231	15.11858665	9.817769924	9.8152899	6.299210637	7.400200894	13.44024992	9.864636359	16.27037854	17.59901525	14.00001525	12.98848113	5.176924639	5.227465361	10.24652079	11.31258912	1.522290441	1.509115574	2.473647066	2.42962144	2.66343986	2.672086952	0.811852012	0.677578075	7.532069893	7.662466813	16.89758855	16.73272534	1.95769746	1.825158615	1.651777811	1.653353311
7EHR_1PE	5.143946023	5.221757912	10.18432822	10.75652442	4.824491722	4.790878144	7.77334578	7.827020351	4.026157103	3.963163152	10.04461091	10.07761133	10.60745378	14.8770356	9.309148589	8.726107055	8.951502286	7.94443858	5.578410548	5.903857205	4.491519765	14.51067542	8.791418937	9.159113664	8.999484552	9.15730112	7.095051644	7.325409205	6.193621992	5.517942145	4.281849145	4.438003233	5.809635375	5.889544292	4.061341402	2.964784705	4.741714849	4.910826449	2.837406062	2.893825074	1.606448431	1.509140593	8.490471984	8.579922057	1.7688174	1.932646993	4.013342771	4.519900608
8AOZ_MZU	3.246833831	3.124445337	2.067704624	2.02978407	1.911521693	1.787537239	4.230787176	4.108069362	3.204176108	3.121155156	7.030649181	6.768586473	1.481582901	1.298665522	6.111051787	5.831787972	4.487107405	4.562356246	1.604268523	1.660778082	6.593518101	5.95052913	4.101162333	4.005047876	3.002908022	2.972889426	5.821355373	5.863150091	5.628368443	5.825579924	1.858276156	2.024832447	2.721445765	2.710003291	1.81967765	1.75241928	1.695434669	1.591549982	1.992782027	2.018857494	3.691108346	3.87962543	5.416722316	5.520749087	1.614515219	1.698705212	0.922244893	0.670722603
7QHZ_CI5	2.568822292	2.500392397	0.396825774	0.381148384	0.355248346	0.331647461	1.490502577	1.43108857	0.801461967	0.642330578	0.716541109	0.56767411	7.08144168	6.862623077	5.672476916	5.582170933	8.263031966	8.248026482	0.476026033	0.490522338	4.462668095	4.42722598	0.902021291	0.779936298	2.802552286	2.729066091	0.424559592	0.481221633	5.994071862	5.855067823	0.44135001	0.413161045	2.030385006	2.042291268	0.317149998	0.318372637	1.182990469	1.233037792	0.233922735	0.308121525	1.989939463	2.00118723	1.063938242	1.007793121	1.077634414	1.008738901	0.600239405	0.43339855
7R5F_I3V	0.647924918	0.443473432	0.42109861	0.560827157	3.138329318	3.158348727	2.903481175	3.131961814	0.413246884	0.227797482	3.107263888	3.147420588	3.198400544	3.111283519	5.002017616	5.147436597	5.824446924	5.54982725	0.551123363	0.407141225	3.30064291	2.987816879	3.91151167	3.76583879	4.030724863	4.082807487	0.59032891	0.661903903	3.026104262	3.083467326	0.508517812	0.532261056	0.746117843	0.751663437	0.666125481	0.705050455	3.07357162	3.066401804	3.061901913	3.075203299	0.355921362	0.195843095	1.199921676	0.518617281	3.073250368	3.090359133	3.007109079	3.07426205
8IZC_S93	0.487048462	0.230291578	0.24616985	0.369541715	2.471737603	2.525182216	1.649685293	1.515370926	2.74641757	2.795396684	2.977990647	3.042223506	1.173414274	1.119571512	3.434791533	3.408660018	8.198361862	9.074795484	0.591715103	0.62344487	3.308234142	3.341893426	0.741521725	0.496950763	11.61081487	10.8734568	0.522524076	0.58873995	2.440748101	2.515371111	0.52228771	0.515251128	0.604111388	0.570925595	2.874324687	2.867448237	0.299942225	0.29205158	0.539008615	0.434116769	0.402735898	0.190858819	0.545248913	0.299062672	1.568170959	1.329970049	1.276131114	0.809733956
7XRL_FWK	2.014432532	2.020512782	7.427180302	7.35059586	2.592448565	2.520300618	10.3078597	6.695875707	3.382390442	3.33467288	13.04869247	15.60449501	7.672714722	7.16731486	8.642598185	8.224464354	5.740371689	16.80775343	6.116553507	5.474541672	7.534473676	7.415129917	6.670073322	5.926840405	6.977858187	7.442393959	2.951178532	2.828419563	3.959330753	3.46658148	6.381505801	6.028915049	2.087080311	2.013817989	2.659284688	2.54521716	2.474225435	2.483437462	2.058214542	2.036640033	1.559533493	1.632178524	7.608233548	6.292573852	3.085495152	3.008987919	0.769575535	0.771015143
8Z2W_A1L0T	5.496108732	5.136873134	5.471434599	5.033409743	5.778928631	5.759356104	4.648205519	3.87393993	3.792207423	3.777610583	4.32946469	3.536407949	5.733500445	5.618733334	6.200336238	5.394005259	7.549745216	6.797048005	6.198087266	6.261515598	5.940470737	5.992232206	4.949413552	5.095882272	5.116642218	5.293518683	4.537866087	4.12475067	6.254539003	6.073349992	6.293728318	5.856562793	5.740264857	5.155555414	6.626179273	6.207791649	2.942113034	2.752299029	3.752257424	3.657293222	2.628031257	2.828661696	6.414282354	6.029850022	3.47600639	3.420510608	2.228132435	1.876674183
7EUZ_JD3	2.804181793	2.745521907	1.262919629	1.633608275	2.529577188	2.686105444	2.184187594	2.35096204	1.441092409	1.769793656	4.632776455	4.535958609	1.635223167	1.327204078	6.36265716	5.709400365	10.14848968	6.479834204	0.959746884	1.446417238	3.250852061	2.756926113	2.511317326	2.812712376	3.206115448	3.359781092	2.29952678	2.491285796	2.186828227	2.41895433	0.807425457	0.986264937	1.466663754	1.656349653	0.813383843	0.668035226	2.379314903	2.544944076	1.664417386	1.543592955	1.806934081	2.015267997	1.195134732	1.015817526	0.942770026	1.186887722	0.645320534	0.421104463
8WYW_XFB	0.93453473	0.963026737	0.343879373	0.383347296	5.764830457	5.829771126	0.913439075	0.903363685	0.57244962	0.548181537	4.60178196	4.597345738	2.833628714	3.196110841	1.155608429	1.168020108	10.29718583	17.00154047	0.958213687	0.9344326	1.123648507	1.029430189	1.760919455	2.026884265	20.70569728	13.87679712	0.766991992	0.731435475	1.344826785	1.250670427	0.693639436	0.541364923	5.044925889	5.075426021	0.49704498	0.512187166	0.79185082	0.836147776	6.104026682	6.060026322	0.768385739	0.695088174	0.665956827	0.432950302	1.212097687	1.017995915	1.026148458	0.662638654
7HG0_A1A3P	1.068527004	1.054980619	1.451722501	1.454488451	2.895665679	2.878979769	8.364736831	7.952751272	2.615292949	2.673754572	1.923630321	1.922965946	8.255225723	7.763995477	9.608388407	9.03422728	18.24219795	13.52037443	0.996850343	1.106733896	24.23382789	24.22907233	4.773413209	4.674734183	14.10058498	16.17360438	7.847120444	8.007848519	6.819003826	7.164792462	1.142098217	1.122599181	7.488106587	7.537232648	1.286902425	1.194908069	2.108186278	2.15929025	1.892938185	1.860003088	0.985570234	0.984684097	16.84408092	16.13795318	1.227477706	1.240722863	7.773006555	7.763186094
7Y88_GRG	3.65126512	3.726506086	1.251365846	1.511698939	4.576294665	4.543926273	5.094895152	5.074318158	1.568083274	1.589167397	2.412602372	2.386323564	2.518596251	2.599947611	5.795812653	5.719328993	9.42496712	10.72691268	1.129566775	1.168110482	5.464678448	5.533669803	6.085598886	5.74869821	2.812697837	2.819105338	5.02210449	4.984472191	4.369308045	4.674908967	1.263237253	1.211566509	3.181025222	3.095665291	2.874324687	2.867448237	2.362795268	2.207119553	3.946108654	3.922466472	1.713117454	1.622037529	5.982134944	5.826539111	5.700783101	5.48607183	2.799025535	2.816192972
7WL4_JFU	0.841774178	0.676775973	0.819275442	0.848204645	6.183796001	6.193608921	0.93671068	0.741218662	2.588615281	2.556480532	0.502899549	0.445794662	2.958669651	3.228117597	3.463739649	3.194318867	8.489163314	9.355870803	0.717125546	0.785346991	3.877500251	4.044044214	0.781131175	0.470544489	9.566285888	8.806640552	0.539542576	0.598162907	1.50581484	1.334653381	1.310127684	1.353192032	6.64628308	6.682202933	0.556829655	0.600826196	0.366852978	0.353004045	6.426513135	6.425445016	0.560573375	0.474123355	0.524531454	0.418395575	1.423612549	1.288005832	0.808257435	0.601424353
7Z2S_IHS	4.253048797	4.305274482	0.609728032	0.928709277	3.272521749	3.30368969	2.59328984	2.735942075	3.647993739	3.646444785	4.414752925	4.483045484	1.82392608	1.515822441	4.392589831	4.268341587	5.582179779	5.7551985	4.344840682	4.305706431	4.467964411	4.089350494	2.296595927	2.276970334	2.765433955	2.765619873	1.6364584	1.768474623	6.383540759	5.486428088	4.015928518	4.09662309	3.098168228	3.058388294	0.570419657	0.818656815	0.67577361	0.618175207	4.242139508	4.402475731	2.084530996	2.122124215	1.81997436	1.90447604	1.918882961	1.690857481	1.427615744	1.382230334
7UY4_SMI	2.848267765	2.669247761	4.549930473	4.599161953	3.828688348	3.685269754	5.419471923	5.251690298	7.900164058	7.916334862	3.353253047	3.223080238	2.516401798	2.57277721	7.102194371	6.912774482	7.319521466	7.288314945	8.401648093	7.993385974	5.529651986	5.59020368	6.803523267	5.135281813	7.164646145	7.271744974	2.959662965	3.006102954	3.836151365	4.035656225	8.806653088	8.647397743	2.009266575	1.75413824	6.875730098	7.009443025	5.771238467	5.932173552	2.279200235	2.288638958	1.784017364	1.847055762	5.587263396	5.588707857	2.320075742	2.107396215	0.873274913	0.882428983
8U19_3DM	0.327316123	0.359637047	3.46118343	3.390948572	0.933359238	0.968125384	8.484680787	8.465266271	0.675251588	0.703939896	0.922279456	0.986679516	4.210353633	4.505840448	3.176115044	3.354110468	3.547881452	2.220798874	3.176277308	3.199629013	4.979910618	5.143205265	6.664443442	6.369127852	2.492848201	2.547773334	1.037986737	1.083408851	2.625355452	2.681044883	7.742493979	7.77149083	0.421701618	0.421888834	2.401637389	2.413158308	1.155297971	0.989608816	0.804027603	0.79687233	0.91344612	1.021031949	2.457309948	2.7050814	0.66497396	0.514085957	0.438875981	0.390007341
8ARJ_NRR	3.151338085	3.10126459	1.488856703	1.553523322	1.135348538	1.126103859	2.111619109	2.075334006	1.472842051	1.475207416	1.29122561	1.36401602	1.911155387	1.605516741	1.9682903	1.891219602	2.150154655	2.138632749	1.071485977	1.138555675	1.515682728	1.531055347	1.860342067	1.852341501	2.813578211	2.839156871	1.378892254	1.420560127	10.84018761	10.67363265	1.09093889	1.274851025	3.044000225	3.043229789	1.279608631	1.310188905	1.516897108	1.427950938	1.015382603	0.879520644	1.257720159	1.193400951	1.424466442	1.499226835	1.202132574	1.14873321	0.914993123	0.869299605
7SZA_DUI	0.351875593	0.303137527	2.132077499	2.004317192	2.257959885	2.261936751	2.272401341	1.912372728	2.719158918	2.74380514	2.709095929	2.740916342	4.947021183	4.897753253	11.84319136	13.44521616	9.310532692	7.741111626	2.977149328	2.989983689	4.777204087	4.72686185	6.317775264	6.36414393	6.397957566	6.406054807	6.982720265	7.104157401	6.323323379	6.422630813	5.05099646	4.988387389	0.2702917	0.252182603	6.485302671	6.603949363	5.808183665	5.996557489	0.237364648	0.306003204	6.244818845	6.348767713	6.130770675	6.200882546	2.402767521	2.287655306	1.627182109	1.664382955
8VQ3_A1AC4	9.02291854	9.135582159	7.538962133	8.849196	5.742162821	5.772418097	17.49037481	19.68083283	1.807317084	1.507963963	5.366552955	5.366315861	10.18895484	11.64217106	12.30330659	12.12188271	18.73468658	22.51396388	16.43913221	8.272363854	18.93359457	20.14292231	14.93917936	13.57437408	11.35549996	19.31164349	7.789530904	6.728878975	11.02206616	11.78662094	16.89030745	17.23943063	5.242118198	5.262478656	15.56672288	13.6950651	6.603540108	6.594950356	1.414787704	1.449924303	8.380779561	8.448662773	15.49741285	15.512961	6.463862149	6.380744338	10.51230149	10.75017882
7EC9_NOJ	3.151338085	3.10126459	3.615161115	3.535128331	4.105849563	4.129855314	3.570239528	3.389610618	4.833648754	4.945826744	3.986302331	4.025893118	3.729447172	3.752100753	4.130868075	4.012222572	11.62996268	11.33255302	0.405918735	0.707962224	6.080671922	5.747096938	3.674377389	3.653096882	4.738709938	4.888334244	3.631687973	3.679099347	4.209845445	4.18528025	0.490635425	0.553641267	3.044000225	3.043229789	3.565848557	3.527122659	3.674707438	3.599402532	3.383421997	3.354219418	3.642186713	3.693088398	3.62888045	3.646901342	3.842008981	3.657586095	3.461160392	3.464433915
8FBU_XOL	2.58892894	2.481926214	5.746293494	6.001452492	7.348717493	7.511806876	4.319171692	4.829410363	0.93605039	0.573979619	1.061147297	0.772418855	7.165000747	7.222738014	10.31688788	11.56431797	17.11204356	10.59250168	2.765517374	2.738354653	5.639063353	5.672067459	5.267279677	5.538035568	4.439730945	4.606919551	7.3396573	7.324540363	3.730839832	3.614657893	3.030163842	2.990542832	1.329646627	1.346115273	4.496236233	4.51969342	2.002164981	1.914599921	6.616155789	6.627383398	7.087598622	7.169783107	5.208435744	5.158178541	0.934226819	0.843276222	0.583310482	0.441339279
8GR9_OAA	1.856116185	1.646438224	0.277465033	0.472028533	3.635680678	3.672859851	1.374694396	2.288362941	1.880501461	1.803264273	3.328910415	3.313576115	4.248225342	4.010339403	1.362537724	1.600997366	3.31466535	6.145559124	0.60209986	0.789908717	1.960283355	1.691475739	1.459246153	1.465656159	1.536225268	1.418583362	0.358524585	0.419943393	2.084967399	2.921595461	0.77936129	0.822817292	1.780416744	1.809224107	0.193135816	0.520385245	2.62170661	3.197546674	3.642987494	3.483642906	0.507347647	0.481075447	0.430833549	0.371649143	1.691169763	1.807522913	1.211927624	1.111432222
8V4G_CDP	5.811479844	5.805590311	2.057838762	1.921776442	8.400755033	8.446805776	15.39567923	17.06637388	4.351666309	4.134666614	8.833895702	8.894761803	1.350262105	1.310745116	9.952507844	10.34708671	10.37012465	7.265069093	0.962441067	1.073498631	17.97270189	11.87282315	5.873426271	13.98135755	2.840694763	3.098745382	1.332662877	1.351396166	6.279983018	5.855641995	1.181886737	1.371335638	8.294550009	7.584234777	1.334704215	1.333248645	6.796551553	6.732006833	2.208124219	2.185201508	1.924688665	1.772278118	2.423975156	2.20712951	2.745826298	2.555767257	1.575435753	1.268374998
7G9K_MPD	1.516142992	1.38543379	0.97338261	1.069625053	1.402388186	1.492781931	9.071865211	4.601485621	0.746930864	0.516336511	5.210246528	6.789264669	4.82263216	8.91535587	4.685833269	5.645078765	12.0404792	10.32682716	11.64703389	11.90899398	8.057801227	8.948303714	8.153099688	11.09322851	19.8538873	19.79367075	20.32806992	20.70814586	3.696328765	3.75595735	11.41855834	11.41848154	2.441289276	2.459945337	2.120223588	2.105072693	1.118731885	1.176189955	3.325089888	3.379023185	0.559057835	0.488186701	6.540147043	12.80764336	1.191247238	0.452118466	3.466892726	3.590940721
7OSO_0V1	2.078023189	2.067770419	3.096220528	2.982300463	2.266881432	2.267433958	2.95279272	2.916383417	2.557155434	2.427937885	10.8214007	5.030391787	8.108661214	9.45454148	2.454751946	2.530490749	2.539291525	2.054194912	2.050397915	1.864139264	3.644159429	2.770119356	2.558273296	2.622174998	2.672114687	2.289305252	1.069041193	1.336088016	2.113857661	2.004413913	2.24961808	2.154120831	2.307704652	2.160103088	12.13202632	7.840790265	1.492000171	1.985102879	1.549871638	1.690186263	1.216266537	1.107817685	3.099188009	3.222395436	1.420672341	1.507022363	0.964033171	0.862717459
8HUS_7YY	1.114461041	1.020215559	2.37564267	2.375160895	7.709395964	7.665403933	7.383124348	7.391294206	0.348817347	0.340429431	1.822362631	1.798735438	7.742525925	7.861571805	6.890263306	6.664397086	10.93690129	11.96141275	1.643147216	1.650775248	4.58479348	5.426258205	2.113241473	2.181933789	3.690905663	3.476022403	2.863620289	2.667871463	5.113892011	6.220709484	1.263469462	1.233092387	0.983903906	0.931384709	2.020934378	1.984585334	6.6562822	6.656014066	1.676018138	1.646593791	1.608321323	1.706935113	7.077795453	6.958466747	6.791747547	6.711056042	1.723948489	1.88080717
9C1R_A1ATS	9.802267633	9.818371153	1.856637926	1.780967453	4.646824155	4.677292512	3.083466344	2.271172854	1.633440631	1.466903272	10.73527544	10.769059	4.275831516	4.383738094	6.348561463	6.264298384	6.043995326	6.051203603	1.994687391	2.183112725	2.032608384	1.893349257	1.654921387	1.483368517	4.101834479	3.457233337	2.292292036	2.341312747	5.169690203	5.158174841	1.606387878	1.798611181	4.964125684	4.953873688	2.279089722	2.33079533	1.267055969	1.164982378	0.199746301	0.331843136	0.918772973	0.878169026	1.220100257	1.102489727	1.532127865	1.829323305	1.265229249	1.119320726
7S2K_PAB	3.678132061	3.69627189	6.117086407	6.088859249	2.47232692	2.586404066	7.071841644	7.312477766	0.972670648	1.351702849	6.339633641	6.273718748	8.54685353	8.610624781	5.776083584	5.804791203	6.68037119	7.270572931	8.09022871	8.127177361	4.173494544	4.083197067	7.733636585	8.024299815	5.546115687	6.204780282	6.194589555	6.092197466	7.676087832	7.699568464	7.72615587	7.954806671	0.733060493	0.762128441	8.350169799	8.373525203	4.394086085	4.384587064	0.740573096	0.733142927	0.976368743	0.742189379	8.24978251	8.139818185	0.389875266	0.617865295	0.618880334	0.343201503
8Y2S_A1LXW	0.809325321	0.612312997	0.363384289	0.833438237	1.247758718	1.311800301	3.537454054	1.537431311	0.488139549	0.292543737	3.985197018	4.104179527	1.291542463	1.425300268	3.747047422	4.216463399	8.004181287	8.213022578	0.411013001	0.234003718	4.166610901	3.990706224	2.979150248	2.900146317	2.153583814	2.164847787	0.252558031	0.469745107	4.06403698	4.130080773	0.392821208	0.375796059	0.444874771	0.466451634	0.333036225	0.476392449	2.406994137	2.470197177	4.034881668	4.136945552	0.672860096	0.284256139	3.732415115	3.512260407	0.668483561	0.253572312	1.97823273	2.038027692
7X5N_5M5	1.165002447	1.026349558	0.731217413	0.749266138	0.772637549	0.787792722	4.025398976	2.702739219	0.87611469	0.719286375	0.972994687	1.047779734	4.016372281	3.55291368	1.873143456	1.645606086	7.627371694	7.790444191	0.910655897	0.854648907	2.013676005	1.417131311	1.360262801	1.033966366	2.882499236	2.496062481	0.591413006	0.69900684	6.524390407	6.213209579	0.816207129	0.785378442	3.614471015	3.645721981	0.688925099	0.640303613	0.637537781	0.551945397	0.388884905	0.407628977	0.707818808	0.56031448	1.284695151	1.033847454	0.713833265	0.692217792	0.509502189	0.450353944
7MCJ_FD7	0.880725655	0.746243757	7.823057001	6.496771119	0.559083701	0.743290881	6.369741734	6.126687607	0.541147652	0.605826343	3.684142063	3.716267178	5.534965077	5.52049139	5.177191584	5.179793891	8.576959479	6.777438775	6.98245374	7.219382725	8.200415649	8.590341697	6.022403324	6.00159592	3.14760957	3.428455719	6.416800776	6.516278565	3.898409776	4.051505393	6.822366926	6.836525466	0.513604086	0.617392694	7.155051845	7.181608027	2.665909784	2.76985148	3.339835788	3.329977847	1.62766487	1.553480576	4.714570399	4.701484345	1.532651711	1.401565121	0.997434539	0.998819737
7W06_ITN	1.625322614	1.534687936	1.064896516	1.161762587	1.949045008	2.202583804	4.17813351	4.171384602	2.242713762	2.339257504	0.456288164	0.231621079	3.649991591	3.390109317	3.699050759	2.340900937	5.996526711	5.572549304	3.265081264	3.037537742	3.038076867	2.705790155	4.240887145	3.787434713	2.761509519	2.236530577	0.700136293	0.97258098	3.5747639	3.851528485	3.268700455	3.146330242	2.068921436	1.904727269	0.60587687	1.108641841	1.056630432	1.610135584	0.498908236	0.431030801	3.088413734	3.227456332	3.56298302	3.726404094	1.688322574	1.306064941	0.271587602	0.645797458
7P5T_5YG	1.618156302	1.605068678	9.599468707	9.595867116	0.605757844	0.561410767	12.72319239	12.36491875	1.426028761	1.503131771	1.381878888	1.464131113	3.460859223	3.557294051	7.305647628	7.232798411	14.22050939	9.4162064	11.00696904	11.12477929	8.345726111	8.540747993	5.698706099	5.724211786	2.564962766	2.116437727	10.74387694	10.85473869	8.035823515	8.259391279	7.432150984	8.119338165	1.777344537	1.786116576	1.759579399	1.764889584	10.13622085	10.13752134	2.025182759	2.046208321	1.163239534	1.188580909	2.394175366	2.13303706	0.966159703	0.803956946	0.858452277	0.707648987
5SRH_TFA	2.866465519	2.888081634	0.408832264	0.596979539	2.634033165	2.629410221	9.043740985	9.711868166	0.954193182	1.537108314	2.399963541	2.012745303	7.138291812	7.108075021	4.519347502	5.189561669	9.845367504	7.773618752	0.506060804	0.52778358	5.749487151	4.95423332	6.362701141	6.710764673	4.737704851	11.07951735	0.979413858	0.908471372	2.053689535	2.142379608	0.605204911	0.594939484	1.840100493	2.063703822	0.351831859	0.58721584	2.039089018	2.209292967	1.599105391	1.70334332	1.266846211	1.449654842	6.438872246	6.17191013	1.5246446	1.639849703	1.924571153	2.051681145
7BO2_U62	0.687398961	0.42234036	0.407081109	0.604401018	0.334747013	0.382384057	4.009234377	4.182316249	0.787061121	0.617388747	2.414054422	2.436373329	0.510268002	0.395984712	2.490771923	2.448882548	8.264120016	8.733850416	0.221722073	0.39657667	2.285110351	2.438778898	4.428454077	5.186997247	6.387708431	6.184372977	0.451284371	0.568679165	0.575592135	0.379786633	0.215362423	0.26608539	0.349074963	0.385892982	0.259847483	0.307401886	2.500533563	2.486715633	0.371558136	0.160681422	0.299144192	0.30009748	1.004995071	0.742653401	0.536431384	0.23241368	0.532516212	0.349074282
7FCB_OGA	1.158441541	1.301715661	0.40047837	0.49224737	3.992353602	3.880043372	2.860106321	3.096571685	2.299772991	2.281751793	2.626694056	2.634508302	1.108511501	1.502145633	2.007488821	1.997544082	4.819475192	4.819551171	4.586582093	4.421047579	1.842357301	2.019256409	2.456721093	2.750183827	1.099210478	0.568824672	0.354910103	0.776953219	2.669805568	2.773982869	4.558255407	4.458518546	1.929377215	2.023926586	0.304324726	0.689566739	0.603596374	0.619113826	4.618928974	4.758019982	1.311852887	1.663482732	1.43683097	1.535409877	2.049998743	2.095102466	0.223604993	1.192551974
8BM2_QQC	1.360125094	1.360181012	0.628033486	0.629317935	1.470069212	1.458402225	2.081593768	1.578009833	1.871194791	1.857263538	0.649995764	0.558032213	1.577228164	1.213074543	2.900587559	2.457357381	9.420524911	9.339799644	0.612844472	0.627805348	2.164487768	1.904676867	0.710235314	0.467695108	7.034346976	7.259231719	0.579848353	0.605658818	7.212430459	6.801563474	0.602522705	0.627140694	0.839724964	0.744771022	1.099234139	1.118580275	0.500762499	0.251786007	0.700356567	0.693378991	0.821738488	0.798433593	1.917380355	1.703248232	1.448509317	1.428919594	0.567121111	0.475089144
8D6M_9SL	4.160116701	4.128071619	1.296392187	1.494179123	5.499614701	5.438425527	17.42249883	11.0441489	3.664114111	3.734533103	8.875179781	8.632307378	6.208879027	5.669115778	6.640758161	5.058118073	6.836089389	6.730295915	4.388666333	5.81745212	5.6461539	5.654418664	7.46152283	6.011888378	5.20529008	5.031386296	2.852732784	2.972869008	3.436566938	3.503577073	17.82241162	5.66440657	2.773204699	2.807123311	2.66303668	2.850940248	3.992986316	4.158566808	4.803987526	4.789080975	0.987764176	1.018938635	14.41304906	10.28657582	1.111737427	0.749098293	4.335428508	4.252920697
8RE0_A1H0D	6.669372501	6.640767811	6.276354754	6.316489974	5.426652782	5.791120832	5.650113506	5.963793503	6.918384105	6.885530345	0.870709232	0.717982071	1.182898253	1.264201785	18.61754627	9.193463529	10.3940963	10.28640564	5.598056153	5.816690465	6.31471006	6.549782466	4.469116131	4.658571786	2.150783824	2.095231347	6.322657708	6.336939731	6.015923404	5.926858596	5.641480779	5.712265078	6.299867659	6.374442888	0.982386402	1.043498242	6.498280802	6.630314029	6.553421782	6.531427933	6.208782937	6.420871806	5.071934443	5.133431647	3.252409597	3.126578852	2.995579285	3.277589614
7HM7_EPE	1.358130885	1.288588136	6.410087108	6.681486367	6.524710073	6.576928548	5.619563765	5.525803531	1.852106275	2.012357821	1.908814816	1.749281088	1.541264965	1.592973431	4.692585941	4.729602663	6.546499564	6.106397098	6.577146325	6.728886838	4.229790944	4.07921219	7.52519186	7.464842149	7.156239879	6.949063937	6.466720541	6.661893664	5.638615334	5.939115207	6.381425397	6.482457822	6.977414158	6.967758718	6.73858192	6.990808285	7.167068911	7.129868618	1.244800197	1.351356387	0.987704708	0.908567992	6.779169716	6.700103073	1.604042311	1.575376935	6.385886348	6.621388542
8IND_6JI	0.277768611	0.299745595	7.643032417	7.724724397	1.581558533	1.466254384	8.434170808	7.981200385	8.016463449	8.181569606	7.376925695	7.437227233	7.903955215	7.593635914	3.043417283	2.909798595	4.278420106	3.377676357	7.780228045	7.81050032	6.370884672	5.701803238	3.06079918	3.021882596	6.860788058	6.870838443	7.250036384	7.272938055	7.955858401	8.122345736	7.765546567	7.860432626	3.002421553	3.013025368	2.783492312	2.710264263	7.893648738	7.844859068	0.951011442	0.966472752	7.241448541	7.481028982	8.156785379	8.268479084	0.901646192	0.657051048	7.776122755	7.836494466
7U0U_FK5	3.151338085	3.10126459	0.379884098	0.327614797	5.057545889	5.147810064	8.473729399	8.413737225	6.693056277	6.659919069	8.576250066	6.8783285	2.154165544	1.394889121	4.296826903	3.809773901	8.15624063	8.081833167	0.679414804	0.543590412	3.436965716	3.274201061	3.361337319	3.41710277	4.499268262	3.532068516	1.353488163	1.834966034	4.698835819	4.231561108	0.948409206	0.873203673	3.044000225	3.043229789	0.871141156	0.817504968	1.941616819	1.424171146	3.265156926	3.33943706	1.973344319	1.835452888	4.923381517	5.383582632	5.826380821	5.805930442	3.290535508	3.170119095
7FSO_DGL	2.582198057	2.514206514	7.070664718	9.104522475	1.667997542	1.849216648	8.10305534	9.434333085	4.101618069	3.693127064	1.835851492	2.013701427	16.56569541	17.00153616	15.96860407	16.52476525	6.823836051	9.248446766	7.556562535	9.21545701	6.38268845	4.995828606	7.894857572	9.494399414	8.251078878	7.113814614	14.32576556	9.9147594	4.07032928	4.447062139	7.4875193	9.76269563	1.810842762	1.822014939	14.04304195	9.053422897	1.894926072	2.014600407	1.921993661	1.789915624	4.206263964	4.133153253	10.26736034	11.01497078	1.745734237	2.143969611	4.269586894	4.47541969
7XQZ_FPF	2.878865718	2.631187504	2.372335368	2.420026278	9.068816344	9.088275838	9.26256498	9.414500663	2.434661058	2.510460573	0.83151368	0.824653026	3.004087906	3.210364052	7.255831627	7.136337353	9.758524747	8.614700921	1.879784985	1.898640096	4.130555928	2.984945417	3.189582945	3.045261334	2.854304713	2.72318782	1.906655295	1.969813329	7.710520747	7.841087958	2.224227528	2.167773717	2.703239697	2.531447261	2.114438222	2.049839176	2.450636314	2.321572594	2.336249191	2.330659579	1.22757786	1.194503293	3.121112694	3.130202714	1.323047077	1.356377366	2.214348929	2.321799339
8BFM_QI6	0.450003965	0.456324091	0.477890727	0.574385434	0.569464535	0.421592149	1.217931607	1.231935867	0.434069502	0.36562538	0.809061052	0.917383517	3.435659423	3.32763134	3.400070824	3.412540759	2.294800491	0.851763761	1.551789921	1.642405022	3.333151415	3.238720952	1.328819517	1.147458356	1.371393694	1.217781604	1.770083956	1.698242917	3.327963831	3.243104779	1.570826811	1.526976685	0.449313409	0.443697118	1.99783176	1.945040227	1.59138972	1.699501296	0.551759348	0.416190808	3.193713531	3.204344945	0.625551408	0.466961895	0.453966295	0.446765907	0.262332651	0.413609082
7Q7I_9I8	3.362654262	3.393395213	0.926565053	0.946780625	0.950118717	0.95001668	1.005484308	0.927744327	0.429085598	0.267108371	2.679831625	2.707426752	0.455756123	0.456425184	0.779813217	0.25710793	2.121205009	1.670187211	0.927093358	0.967273215	1.187456819	0.830147519	0.493961779	0.365506654	5.576446473	5.984456154	0.969189303	0.96606328	0.665026523	0.473142974	0.940246753	0.954576186	0.926188605	0.935297879	0.943949152	0.946942702	0.23697592	0.247512402	8.350386739	8.308045189	1.030248954	0.976447214	0.423224826	0.261586301	0.557676355	0.313786428	0.409034644	0.338800712
9B1U_PQQ	0.477388629	0.389429479	0.21594655	0.366136706	0.606916386	0.616335396	5.473361323	5.698023212	0.907392807	1.009665411	0.766033398	0.670408722	5.125392319	5.131461835	6.45714277	6.687779874	5.14509609	5.261590281	0.255228565	0.493399596	4.724465339	4.747737256	6.284893534	6.465004958	6.004582967	5.962958877	5.109749385	5.124334198	5.180740871	5.292980905	0.365762987	0.45617509	0.331235452	0.391579834	0.271176904	0.239586795	6.659637005	6.753301769	0.467321223	0.286017312	5.886641997	5.986363443	3.809868477	3.807576296	0.820037993	0.23504622	0.574659961	0.349965491
7OYJ_3DI	1.249665668	1.249665668	9.510077872	16.86448535	2.312396034	2.325351688	9.472181453	14.44521799	4.78928025	4.828962782	1.652104416	1.86834363	11.23356665	11.36623964	9.592437049	6.816030517	7.334543104	8.960087965	14.56581676	15.56456703	6.619369674	4.594755588	11.80641925	16.3927573	18.71915982	10.17162741	10.5450698	16.66882615	1.55511527	1.268827383	11.89198009	10.37051141	1.698733367	3.173309886	11.41262242	11.30104893	5.096756577	5.050209912	4.980466494	5.216063949	1.094830447	1.906034277	10.0430804	11.10968941	1.543352307	1.444147458	1.092884938	1.272256943
7Q2B_M6H	1.379848795	1.385459406	4.272870751	3.960705365	0.763751323	0.815296237	4.291448391	4.021350771	0.925432585	0.839271164	4.49488805	4.495573951	2.709164606	2.509346961	4.365132832	3.739070566	9.714092856	10.02633549	2.197085723	2.267490019	5.140830483	4.925231089	4.628061148	4.424013808	4.897129838	5.687159709	3.612963083	3.537764464	4.925642661	4.915816252	2.323252383	2.134789243	1.740150416	1.642352644	4.614120541	4.438058119	4.166380803	4.403909755	4.125241886	4.031717369	0.911711814	0.886630571	6.986312439	7.252378693	1.547881405	1.5826583	0.684146971	0.827001143
7TSB_K9C	0.831777856	0.864786392	6.779638517	6.87639856	2.73156036	2.645152533	1.35180879	0.998996095	1.371054612	1.294254219	0.62389527	0.512284045	4.536959238	5.380151994	7.131477627	8.991958181	10.38098393	9.979217476	6.922862862	6.950421694	5.226651702	6.089670181	5.740853786	5.628943906	2.256492592	2.126491178	1.035498036	0.89742509	1.805128118	1.455350074	6.567059158	7.115334367	1.546719044	1.606406916	2.874324687	2.867448237	0.888388546	0.697203128	0.423188466	0.298804535	0.501962095	0.30972158	12.47915213	7.397597576	0.835738097	0.883061715	0.944955307	0.938553234
7YSX_JU3	3.930814594	3.789776332	2.859345845	2.918535148	3.546289879	3.471160263	7.413765025	7.398345443	2.241642305	2.384370144	7.8891079	8.025326521	7.329801297	7.428990822	4.701954344	4.690629394	23.23057763	8.773924648	1.013386102	1.145946246	3.873071767	4.155516496	2.344099357	2.323691378	9.142246809	9.927999684	0.918285819	0.927803715	7.851923965	8.070275863	1.229993399	1.265565153	7.977985657	7.889282295	3.795324707	3.841824737	7.808600205	7.922822933	6.028599316	6.159244856	2.169061262	2.147306914	3.116542122	3.152416487	4.324053291	4.24406046	2.459616841	2.890228461
9BU1_A1ASN	1.711165729	2.066046018	2.11731496	2.065497032	0.667548583	0.526081949	2.141577323	1.4772443	0.639514435	0.458697517	1.017828536	0.969882538	3.218190307	3.192603982	8.032762536	7.324270713	10.96595446	13.82806424	2.383010487	2.484417662	2.470234865	2.435823388	2.21871522	2.379031294	9.785479476	9.688780873	2.175170706	2.115272782	1.735126971	1.261212273	2.531157516	2.605623678	0.574902373	0.746037645	1.508821812	1.753111999	0.835162459	0.71807957	0.447279388	0.439369769	1.468372963	1.482049534	2.146317228	2.243538259	1.952704926	1.760006108	2.033233089	1.993735137
7SLZ_9QU	0.68193449	0.737245444	3.31837212	3.412002527	4.800924355	4.836236388	6.85140803	7.154427158	2.51790177	2.481183739	4.245194562	4.243177908	8.639036267	9.147211728	6.231637248	6.70787906	7.300064271	6.8980803	4.319088589	4.470766351	8.083079031	19.69570454	4.462637513	4.591741273	9.218965868	8.632966302	4.343499497	4.427046717	7.152765286	6.728710799	4.260738309	4.31800682	1.729628454	1.575496821	4.182961676	4.36170279	3.814231981	3.879161344	0.361619714	0.238826376	1.226687118	1.179612974	5.760616768	5.719827188	5.34662517	5.13003236	2.100574872	2.277149163
7TXK_LW8	1.941179374	1.765021654	0.813678076	0.797485014	1.881580758	1.861909602	3.625718195	3.980016934	0.560772547	0.516457421	1.675750705	1.687470535	2.781725939	2.54877083	4.142656851	3.598980683	3.03313528	1.845825141	3.616468974	3.563221366	4.255773054	3.682971303	3.608240737	3.430769688	8.880824346	9.445545007	4.642928113	4.492238187	4.96661706	4.857745711	3.404699069	3.358481795	1.716665894	1.739184157	2.656497581	2.248510695	2.507006767	2.697862802	0.345959314	0.297250462	1.822435427	1.820163944	2.85219446	3.178290276	5.340486896	5.374193469	0.276471106	0.273952661
7OME_VK8	0.640492899	0.573694754	7.005413433	7.134839651	0.689739149	0.689585462	5.853683211	6.266864724	0.47900097	0.31847463	0.473167584	0.27135276	1.153690414	1.23323833	4.976505067	5.146846419	7.043532377	6.996250101	7.567094396	7.612530967	4.595505275	4.944194449	9.389047771	9.470609657	8.078088884	7.71385263	8.057822168	7.938622231	8.10175649	8.147848073	7.989717374	8.062944311	1.151335295	1.206415519	10.5052449	10.43011219	8.359524077	8.469820646	0.351017036	0.205844769	4.695093278	4.73671591	11.07264118	11.32116839	0.99361112	0.776461808	0.347966074	0.323024009
8QMV_CAP	1.263869643	1.098543819	0.489573968	0.706283382	1.9415381	2.07184342	1.556802627	1.255020683	1.114277256	1.474869138	1.162445013	1.397887532	1.358366549	1.783486945	3.556627594	4.178574357	10.66960683	11.95932324	1.392804136	1.703767755	1.283931736	1.421113462	1.504489325	1.599866739	1.994156657	2.010426367	1.635149469	1.745355627	4.958246733	5.939389916	1.984872884	1.998692082	0.425403876	0.396180639	1.31414678	1.331032275	0.534903817	0.627961856	1.633197808	1.474401834	1.278593657	1.249497773	0.764096287	0.605323239	1.573395064	1.297328782	1.418170959	1.550615551
7Q6H_PHU	0.393709044	0.318070227	5.732170655	5.492655119	0.230975973	0.230743522	5.604091066	4.833766882	0.85787015	0.33631581	4.321541264	4.359152922	5.660989725	5.221316051	5.243365718	4.155446723	6.078230351	5.203757392	5.70944547	5.440100406	6.052137092	5.570087571	6.056059404	5.609730568	2.478270737	3.232940318	0.15439615	0.357007263	3.07590136	2.85895445	6.330112578	6.533119518	0.638895894	0.451809132	5.668857222	5.432712524	3.267354482	3.632382241	0.490952651	0.408167471	0.58355591	0.396868729	6.45607602	6.416133602	1.449854069	1.305886052	4.203855102	4.215192781
7SCP_8S6	2.895139602	3.12027412	0.552890517	0.636271091	4.708664295	4.777701416	7.569824968	7.074958295	1.493358734	1.727720567	4.911415339	5.123515433	5.066102908	4.974031512	3.689672567	3.855640784	3.069706382	4.987384786	1.28693452	1.437407996	5.104109683	5.548168086	6.422162905	5.704194624	5.01352561	5.067403149	0.387927886	0.47390386	3.033775745	13.52808785	1.28531661	1.351631094	5.060548028	5.115445293	0.404259216	0.628327641	5.386973452	5.239784085	3.295937393	3.276984972	0.905871071	1.169750894	7.655240754	5.887706618	5.299308215	5.117908625	5.252989096	5.374222304
7YDA_IRV	1.97240833	2.123043133	1.904592934	1.973264005	3.263937972	3.34892959	10.15343896	10.01545459	3.57826571	3.54396346	10.76615289	5.899835502	2.556369451	2.605048028	8.963135278	8.626913566	11.52584874	15.71369444	8.673737803	8.793336179	7.752735697	7.819330867	9.810364233	9.856278387	8.148462006	9.113984007	2.042808683	1.900236756	4.940950691	4.941083912	8.465817779	8.598490075	4.084232541	4.047777796	1.717567388	1.723389681	3.166578982	3.186774284	0.857425972	0.969168185	1.45976829	1.20457471	8.913446651	9.011816176	1.76652576	1.793720127	7.560121491	7.479129583
8SXY_MJ3	4.379776882	4.205717323	4.377849709	4.469026066	2.170665684	2.16288089	9.865628992	9.463289625	4.017850778	4.149425606	9.828077563	10.06473994	4.30449113	4.440110307	10.7226574	10.66668155	7.733602838	14.46449101	4.299144777	4.327542764	4.728287664	4.480906765	8.378371939	8.627334137	6.232256349	5.795727445	4.634616821	4.75316382	7.537320209	7.405766217	4.307689534	4.441983677	0.966469522	0.894028302	4.316262626	4.386038521	4.689408129	4.830303376	3.242335072	3.303962532	7.374712959	7.043948697	2.981960612	2.869497221	1.597157549	1.506916496	1.104773322	0.988699891
8U0Z_N	1.514110152	1.286522107	0.811151638	1.205995513	5.024350107	5.057338907	1.869761767	2.053452772	1.133433135	1.333879533	1.169416258	1.24637932	1.204152714	1.17568994	2.103987653	2.043173317	7.297970965	4.270656567	0.837315379	1.047821705	1.576220366	1.300990644	0.854994021	0.855006244	1.131520589	0.883131533	0.818523757	1.153778489	4.392414828	4.900696471	0.848171085	1.129123644	1.54547624	1.557636504	2.874324687	2.867448237	0.747301908	0.942852408	1.605494934	1.532153256	0.983355377	1.342297472	0.779742002	0.87356159	0.86805461	1.353736458	0.581264755	0.77148078
6ZAK_ACV	3.195730834	3.213914971	0.31095992	0.80169781	2.685412981	2.695992574	8.638198634	8.877795315	0.826556527	0.882609367	4.121128613	4.094434758	1.53127729	1.810852982	5.613117012	6.003035695	8.352423237	8.296784359	0.580691493	0.853948381	6.265012137	7.025029206	3.897406165	3.96402701	1.326151808	1.08183379	1.366894543	1.574038931	8.230958603	7.55776444	0.601546089	0.842301289	8.850992813	8.850726911	0.283468415	0.583975906	8.69202684	8.562611404	1.480373392	1.375614542	2.019963679	2.215061013	8.443720149	8.682586041	9.221785547	9.118548856	1.353276119	1.439475045
7UJ7_NYU	0.391552314	0.475428499	0.370057007	0.423519724	0.532675815	0.651234401	6.979534228	6.89198678	0.783303499	0.679454938	1.244428873	0.865903502	1.121168033	0.894175138	8.990982591	8.115477249	8.52186397	8.602008713	0.5749749	0.538134372	1.112948409	0.936392906	1.747054859	1.902271787	3.18785471	1.576392415	0.403707564	0.446121951	1.286497188	1.287758627	0.932175437	1.019563238	0.429360317	0.543163863	0.477005952	0.723246449	0.397493687	0.239384373	0.601599963	0.592381324	0.594721042	0.618322509	0.868844443	0.675276383	0.892817147	0.783160087	0.841259739	0.705753425
8D5D_5DK	7.93692209	7.845818204	0.37143207	0.722086352	6.921062582	6.966917058	5.035044784	5.173820343	0.605110568	0.65012958	1.741516899	1.727149797	1.607430605	1.285680647	8.462600948	8.423191806	8.493719451	8.833579547	0.871636218	1.051405706	7.612553581	7.812037535	7.40124563	7.426840471	3.473954659	3.368517495	0.702849602	0.711136932	2.557907442	1.423471061	0.820508898	1.051102683	7.649267602	7.809959618	0.580985027	0.746492156	7.124757523	7.329851142	0.309887375	0.400435854	0.840297605	0.784765576	0.611732279	0.463184051	0.797832949	0.555175296	0.676240409	0.748177059
9CJ4_B96	0.492103387	0.483564129	0.739148057	0.933809665	0.473808546	0.555989511	1.547887217	1.305843556	0.534164961	0.637501862	0.49006627	0.264501246	8.254029715	7.923052328	0.787171753	0.565755442	3.012849598	2.595229107	0.765998751	0.89302485	1.317461203	1.067904129	0.797043347	0.846761003	2.333852738	1.623531151	0.606664729	0.681044978	4.471466485	4.456748519	0.671098683	0.73428079	0.880163289	0.867089375	0.435735137	0.508597514	0.392007401	0.304223438	0.305472955	0.205508733	0.621614936	0.489831682	0.476393989	0.53474468	0.796181246	0.696806761	0.612171176	0.454816736
8GDL_SRO	0.615447883	0.508250099	0.344017214	0.318199863	0.584584868	0.673832846	18.14016905	14.1992899	0.668309454	0.669594744	0.538601045	0.52933827	3.349049703	2.781856013	5.831563982	5.11285788	10.25957279	2.445993963	2.737601508	2.87645353	5.571726268	9.975006555	19.35653479	8.368253248	17.01559063	8.395374505	3.031452702	3.12837543	1.569601421	1.885886212	2.857910048	3.048058618	0.169266158	0.237893179	2.925250351	3.055579333	0.830547037	0.781643694	0.532753414	0.478847407	0.772336529	0.342853997	14.33864757	13.2852911	0.579896405	0.221919967	0.269762511	0.182540982
8CPB_AH0	1.429052745	1.444876003	1.525070561	1.644709936	4.655543424	4.825784892	3.883713851	3.960903763	4.319368946	4.368793521	1.96117858	2.358288043	2.831331416	3.314882201	6.178201655	6.186400428	11.6004912	12.04614179	4.260958294	4.311857534	9.473710039	4.915552637	4.961957662	4.885739117	3.466310431	3.336201978	0.421500349	0.493383109	4.644669386	4.329809644	4.252255053	4.291845794	1.400943712	1.407849709	0.411874525	0.613682389	2.514550844	2.637586598	4.808378359	4.907485077	1.082257232	0.913650991	0.456222393	0.48642013	0.985340168	0.690068932	1.35050434	1.400580148
8CN2_V60	4.867156188	4.857031304	5.307281142	4.837675943	3.270487281	3.261099197	6.872077366	6.882144811	1.897902549	1.882453019	5.61835494	5.476803742	5.601282066	4.388504962	5.028704509	4.59307167	7.472668081	4.706773337	6.592399851	6.750106336	11.28965674	6.945314195	4.975819429	4.911033786	5.212806545	4.259263502	13.04480246	12.83769339	2.661995868	2.52000651	6.575386275	6.745817419	1.737077068	1.729442567	5.736449758	5.538651504	5.41365426	5.406672509	5.188213693	5.16833675	0.990031682	1.088308026	5.609011096	5.458078442	2.504411012	2.448802248	0.311334705	0.380569771
7YZU_DO7	2.971523696	2.978546883	0.455088001	0.61728639	4.549813959	4.709007346	4.173318928	3.977407667	1.578134107	1.529505751	4.749776172	4.807062227	0.649070653	0.735822662	3.660004484	4.235224372	4.450092579	4.240118262	0.80015389	0.767446845	4.083076938	3.881879811	4.276493781	4.139997283	3.405140286	3.267932072	0.771081625	0.423540473	5.020276983	4.697666193	0.908686548	0.853198409	0.543978345	0.63606836	0.755547542	0.785926538	3.053971391	2.936771373	0.32192574	0.243381701	0.733753181	0.650362788	4.205165375	4.099321245	0.457171996	0.590056504	1.262648009	0.608094489
7P5L_MLT	2.660346506	2.660346506	3.564443151	3.721498415	3.597761511	3.613878443	3.770620255	3.767664421	2.087608641	2.265680476	3.722991718	3.905910025	1.456832748	1.293951143	14.69659289	6.738887451	5.84740478	11.30019781	2.218266846	2.360112663	8.314290422	9.555538986	6.531874902	7.037106747	2.252813147	2.566735074	4.422341563	4.243555685	2.802101185	2.280349976	2.208867451	2.489611012	0.809043612	1.269556368	3.785447442	3.648822043	4.063946799	4.305691187	2.804724721	2.804724721	3.82953232	4.302594673	4.089743079	3.812295947	3.3830979	3.523694445	0.576370372	1.148747286
7SDB_IHP	1.102714316	0.998276596	3.153110938	3.133591113	3.307497527	3.37619234	3.630442149	3.67135248	2.779413973	2.99057282	1.332638017	1.360700007	2.305813877	1.945076556	6.03657375	6.09001116	4.337770691	4.091587245	2.068220274	2.139482352	6.525928952	6.947403119	2.682643559	2.35970751	3.856890235	3.56796967	2.286277712	2.266680034	4.767710363	3.98560488	2.002305236	2.093357279	1.420860701	1.383955066	1.280833271	1.397817664	2.997433608	2.796873151	1.259050881	1.25302282	2.462391904	2.555246985	1.942310273	1.768971923	2.373271325	2.048454333	2.843141047	2.196042314
7LVY_UDP	0.886026414	0.767647417	0.26935422	0.643115616	0.499088409	0.454751344	7.102057152	7.791780138	0.869065772	0.612364698	0.735257397	0.833926041	0.71434801	0.714105728	10.81530117	10.53845721	11.5944413	12.05683887	1.909296992	1.917807126	13.85399332	6.212357901	4.589905379	4.545158573	1.305907499	0.719387639	0.434474943	0.576098022	3.053797012	3.643948998	1.964742444	1.970427573	0.482933465	0.528727244	0.309266085	0.396553169	1.562996438	1.562892776	0.366545596	0.540314193	0.830303441	0.469375099	0.571518805	0.523590235	0.85479458	0.666667449	1.918287938	1.950905283
8DJF_SGU	1.457716089	1.630780826	0.922575194	0.852351659	1.914022122	2.072125248	1.888519789	1.87099039	0.598584341	0.824188575	0.545564714	0.892479683	1.956366198	1.358997972	2.367963921	1.833024063	1.975854848	2.073602849	1.067568848	1.516346594	3.597816034	2.819619155	1.427227777	1.650891859	1.395477712	1.683495335	1.627526802	1.67119499	2.469044166	2.7173257	0.687876381	0.630108467	2.198583323	2.227696118	1.747032881	1.840731148	0.921782522	1.177636072	1.764728041	1.78415223	1.06511165	1.107009722	1.53505588	1.664542129	0.906562456	1.002921472	0.926335446	0.80972737
7SEZ_M7G	6.542488567	6.681231876	1.677242642	1.775749738	8.062984977	8.059029227	5.441826067	5.217733321	2.538321889	2.457757547	7.981900076	7.779700221	4.416573089	4.290183936	4.792982833	4.279517013	8.762404752	8.576262746	2.520127146	2.599683023	5.551330509	5.571294652	2.93107721	2.852828029	5.643399206	5.164598243	5.252258967	5.245308531	3.263436327	3.019640177	2.679450582	2.735746303	6.638218555	6.546653333	6.118396276	5.674643026	1.627307444	1.535531873	5.022215008	5.176590169	1.92874953	1.817872519	3.639301536	3.831432027	2.513577617	1.763767596	3.309346663	3.1617389
8CAA_U3O	0.748196421	0.516453418	0.446713483	0.441977124	0.496910575	0.62011317	3.291846182	3.162202788	0.470289361	0.797379661	0.820776001	0.615144989	1.053958986	0.861927311	5.690235393	6.077478043	12.01677914	12.20108544	0.805174802	0.845290937	3.52980043	4.538536355	7.781210071	7.569126324	13.37226021	15.65828905	0.897460091	0.879853952	1.467882123	1.249451401	0.800922955	0.82102129	1.918092383	1.975521977	0.769755929	0.796508904	8.6357747	8.720845626	0.585856071	0.578767641	0.949264825	0.899034008	5.972581686	5.406454403	1.414672153	1.39267863	0.352660585	0.323636028
7UEU_AN2	2.379604329	2.305434408	0.740661456	0.905423685	1.939719098	1.691873401	4.973204491	4.705350806	2.008160782	1.827557338	9.206696679	9.353872626	0.589244054	1.101087437	3.07196721	2.719489844	4.611271463	4.418071043	1.291436286	1.333377088	13.67748783	14.63159583	13.62221003	13.57231956	2.084615945	1.879180827	0.749319593	0.608089809	8.40458677	8.399463861	1.218201124	1.183786606	2.499779338	2.43662933	0.732763333	0.723009899	6.107336235	6.325497585	0.877047321	1.058943852	0.676447569	0.702231662	1.056196283	1.096508672	1.623896278	1.741113208	0.936230905	0.685240748
8A0S_KOX	5.58571847	5.477549473	1.307056237	1.409914863	5.91901841	5.874303091	1.615969348	1.807859009	1.899827681	1.978639186	5.690069733	5.658414175	1.134371967	1.17962308	1.755721396	1.422310506	2.700667188	3.17533459	1.252544081	1.434617229	2.243894967	1.17200661	0.752755085	0.683678235	1.499098789	1.625695625	1.441560828	1.593951653	3.693133485	3.050239147	1.059774822	1.294248665	5.695689795	5.566820448	1.335787863	1.453497469	1.190029355	1.534734766	0.362271542	0.616800294	0.503072082	0.594400362	1.042990644	0.881611067	1.91001154	2.027145303	0.384517618	0.576465006
8JAB_U0X	4.837629928	4.851284523	0.268809521	0.348139473	4.527631951	4.504474302	2.615697703	2.687403913	2.041717149	2.234659527	2.329447313	2.21961033	1.153263998	0.976215689	3.036326302	3.060208988	4.032237944	3.738077596	2.82995253	2.851322248	3.786871518	4.233974043	2.492150917	2.621298853	2.645487637	2.581695824	1.022913087	0.788193948	4.872184101	4.872381286	1.206626281	1.275575941	1.544494184	1.636547774	2.874324687	2.867448237	0.939134601	1.140759983	1.073889853	1.170046785	1.376661089	1.510235528	0.9181315	0.870239758	1.309183488	1.214545948	0.581884794	0.561389267
7SS6_BKB	4.350042097	4.366331701	2.18729132	2.181228801	3.346034148	3.432390114	3.639921782	3.418620256	1.216973546	1.503514027	2.270257642	2.208373852	1.170315748	0.901291115	5.860072407	5.97747204	7.195977106	6.469107305	4.679189042	4.863829862	6.925222063	7.021394896	1.458726805	1.209955655	6.266479128	6.75131223	1.908315495	1.810712846	3.232055528	3.187376441	4.363324327	4.463790859	3.707844134	3.742274377	2.191973835	2.278729105	2.233120152	2.187997034	2.383383667	2.452613998	1.288626885	1.014690473	3.381747827	3.543354455	1.73791911	1.626153235	2.205427021	2.222806328
7QHL_D5P	1.420623907	1.457776911	0.193990941	0.27830748	4.047014196	4.002569323	1.168697908	1.18965028	1.034057187	0.939263489	1.326953885	1.247773028	2.002500472	1.905326219	9.465193895	9.892314066	7.664715199	10.97460671	1.214689638	1.349412565	1.936273412	1.61240347	1.395449827	1.380365436	13.39078963	15.53048192	0.73571362	0.849777459	3.650251283	3.585602194	0.737591674	0.949450544	1.372341697	1.386645387	0.844126454	0.903234067	1.472034814	1.524544434	0.880187734	0.941214272	0.518600417	0.514906648	1.412139314	1.378221805	1.685572784	1.68581641	0.823382536	0.779297251
8F81_XJN	0.971782887	0.913998263	0.306467311	0.438219518	4.355508985	4.29168458	2.118728962	1.798023575	2.290312803	2.321091348	6.542114896	6.690080539	1.269382748	1.144118402	3.476136998	2.744654849	6.205146687	6.174043594	0.489707734	0.553875263	4.234453661	4.536936679	2.146950495	2.165518207	2.203159627	1.847802103	0.263043749	0.432351889	3.827642518	3.671700134	0.487466467	0.54838401	1.379445893	1.277245083	0.36601978	0.485523846	0.871476253	0.849677866	0.642145853	0.639099307	0.774531197	0.811164917	1.996455979	1.966832276	0.843907163	0.856366889	3.295310805	3.39045572
7LEV_0JO	0.853253559	0.785902572	0.226909058	0.501988451	1.157987746	1.026471023	7.288042212	4.121685556	0.83824365	0.768044232	0.873842336	0.521857215	1.271919199	0.968903036	6.800457425	7.443037258	17.25218055	6.488959219	0.270543376	0.514979533	5.438059124	5.972841584	6.245193857	6.495396613	2.135275343	1.676960906	0.257726931	0.278200297	5.442915598	5.228691518	0.256080969	0.508977646	1.591615276	1.686275206	0.378398489	0.539884452	0.758675459	0.693319818	0.993031316	0.734122196	0.651224023	0.50742117	0.577078038	0.706544392	1.003939593	0.908662608	0.503378858	0.627371217
7U3E_L4O	0.888013427	0.540395485	1.157497346	1.266211337	1.951179039	2.048539199	1.611599899	1.411251808	1.453228044	1.44329138	5.001563741	5.136006297	5.914114609	8.248297398	1.982548281	1.833118707	3.674428561	3.238521414	2.186586486	2.264769561	12.95890627	7.356925065	0.939243597	1.190967442	5.642484979	4.863061997	1.531763107	1.610958765	4.331939561	4.522090074	2.315129891	2.196791023	0.858638321	0.668730077	1.478643212	1.627308025	1.332610007	1.225619148	0.465085723	0.258964399	0.85436182	0.645933164	1.182959121	1.209059937	1.775594523	1.898025872	1.568318132	1.704076135
7V3R_5IE	8.805092222	8.813840394	11.26256338	11.29030856	0.525805662	0.460849028	0.685988364	0.682901711	0.658964598	0.455578151	9.844700558	9.877658508	1.053605927	0.97591517	0.836561938	0.554932851	2.274759751	1.945834388	0.465051991	0.508965868	1.092408167	0.97933464	0.821887183	0.40363622	1.68233012	1.010754045	0.447355781	0.512784366	3.186239366	3.128458448	0.512149327	0.783062861	0.477403684	0.339427931	0.275805558	0.320409669	0.426658394	0.324250078	1.197017498	1.159332556	0.606223435	0.487042871	0.550164574	0.282279118	1.43298624	1.202856714	0.778000873	0.76034726
9EMG_5GP	8.365856691	8.365856691	0.382515377	0.589561952	3.009707357	2.947935368	7.006364325	6.902839758	2.752450314	2.58954643	8.004034584	8.02387041	3.808100672	3.86457202	5.591898932	5.983546169	9.070029076	17.59106517	0.495425013	0.538847117	3.208709966	4.049451138	9.128879227	9.11980892	4.425890129	5.004441092	0.470030803	0.502015244	3.602745389	3.69176475	0.674513525	0.582620815	4.387797382	4.387797382	4.447352193	4.53062649	4.523314333	4.538931992	4.487836807	4.63891711	2.888531965	3.006312724	24.17341028	23.14184135	2.587848712	2.107744044	0.901502626	0.799007428
7X73_J26	0.731691507	0.773075165	0.690176972	0.867565738	0.95754445	0.8512415	11.80015274	12.33824528	1.154972341	1.260152405	1.042263795	1.099212393	6.988226697	7.31776645	8.025785692	17.17460141	22.62847747	20.0743737	9.515406424	9.679955405	10.60823222	11.56066563	9.854687149	9.876891046	9.450848931	9.369150492	8.553265096	8.479029361	4.139073458	2.840376311	9.47765366	9.6312613	0.541181419	0.52514688	1.010558463	1.001059515	9.640077175	9.662413751	1.242050378	1.327983208	5.424588205	5.42464485	1.168337298	0.783873028	5.420251932	5.268658408	0.861082481	0.902723846
7OOZ_05Q	2.161383926	2.100949897	3.159572413	3.164928595	2.791824901	2.849627257	6.437062372	6.233972051	0.221894244	0.268493971	4.845886853	4.845073722	3.66522793	3.53073909	6.214629275	6.848147226	10.17944706	9.662415124	2.971220384	3.063372328	3.528251758	3.989842065	6.534063415	6.503141752	5.017847013	4.613975728	2.554972011	2.648475219	3.552930228	3.548173787	3.007897508	3.098035515	0.58745276	0.632803079	3.541869519	3.506416599	1.498955748	1.541173748	0.26697384	0.333287598	0.677605929	0.698224126	6.231706933	6.245684645	0.494674815	0.3642543	0.201170706	0.313321627
8UV0_XKU	0.796853429	0.754552666	1.758130577	1.724774835	1.528938194	1.581561253	1.626784608	1.68215431	0.74215871	0.742146406	1.351041753	1.276621933	1.541124447	1.542968508	1.578719022	1.51131855	4.385032013	4.6435908	1.688887624	1.675405958	1.873048755	1.472374974	1.004001987	0.906195201	1.920317699	1.631536835	1.165102356	1.18674128	2.047727246	1.865447636	1.702568403	1.687615677	2.095304752	2.147683995	1.447560132	1.522043954	1.122281147	1.091486555	1.498265699	1.418125538	1.812535156	1.711436709	1.075297889	1.099272564	1.266584545	1.12121815	1.336213794	1.321795269
9FTC_A1IF6	7.764224848	7.754411308	1.207212324	1.177316546	4.586943624	4.637378119	3.704626808	3.476003684	1.052110075	1.05729251	0.94267308	0.658890887	3.421006832	3.347045966	7.415672777	7.875452229	8.99560705	8.368864837	3.124636354	3.18027754	7.214085516	7.835461818	5.584020072	5.750734136	3.390014097	3.098375536	2.263493153	2.325961393	5.820311712	5.700445646	3.088258968	3.131669894	8.918268379	8.893795431	2.712799454	2.737986424	8.634231201	8.669057611	2.928724736	2.9104925	1.431487113	1.227074171	1.940992401	1.726579317	8.31350085	8.198262933	1.439393071	1.18224994
7JXB_VLG	0.449901259	0.559909151	2.355485041	2.404706356	0.550818268	0.554521902	7.010537914	7.21062577	0.365618489	0.549281065	0.456574264	0.645282004	2.091329459	2.02809743	4.796492998	4.252377451	5.69095019	5.440493936	2.633242028	2.650430408	7.440607598	7.549124575	4.28143548	4.301385991	3.331535014	2.821970654	0.370105973	0.638072717	3.522256083	3.231220684	2.64169238	2.612111284	0.77880847	0.758545837	0.951302339	0.854257482	1.617801815	1.413692572	0.501511898	0.483062382	0.357800938	0.259684256	13.04989023	13.50810544	0.634755862	0.495313582	0.618328719	0.695375736
8XFI_6L0	7.475912862	7.481414471	7.856998761	7.83821947	9.416729135	9.693035834	5.310782576	5.264211195	8.57152238	8.463208301	9.514339053	8.02710894	7.659664072	8.189556101	7.661484372	7.614378841	7.419158647	7.98916302	6.424938171	6.459669632	8.666848656	8.964905139	10.22210722	10.27376029	11.3576733	11.98955463	6.984470152	7.046586951	5.28218277	4.863582725	6.568030511	6.570804012	7.873961517	7.967701489	3.004144836	2.955189571	7.482459328	7.555676342	6.327214942	6.401182368	3.63821139	3.642760792	4.499370777	4.363447236	5.948777207	6.106917098	7.546434919	7.272580725
8UCC_WFQ	4.615664912	4.711278472	2.97716658	3.03543739	1.045217169	0.81852152	0.901984355	0.750564153	3.589192049	4.098595711	5.199311111	5.177235611	7.382138924	7.175389109	1.183517152	0.708615008	10.06307566	9.548244858	0.395540696	0.32085481	5.425496819	5.918299903	0.838655162	0.925590615	10.92242026	12.28387076	0.425647994	0.342862124	4.16597699	3.832152006	0.521727838	0.450991908	3.044000225	3.043229789	0.41893539	0.446611618	1.045734536	1.01195484	1.016230154	0.908705679	0.52467574	0.282685672	1.271840453	1.036745994	1.373697404	1.051898114	0.887567799	0.86822677
7XJM_SPD	0.919489667	0.684761594	0.533438992	0.669652691	6.565124928	6.483296939	6.848023167	6.78426734	0.306501031	0.358095593	6.446664606	6.46750128	0.999043657	1.300090416	15.09016228	11.57430179	17.89205829	18.30220517	0.780059052	0.878256769	4.643463383	5.819494468	6.519080129	6.583027686	9.900964595	10.53900924	0.730107008	0.842144371	5.020820624	5.752637221	0.786384054	0.941551508	1.189862324	1.167752952	0.74442634	0.900903083	0.80407891	0.744252991	6.471482783	6.416677697	0.719588142	0.718521409	6.689318364	6.80843253	0.903566203	0.940908403	0.879555824	0.751716413
7QF4_RBF	0.345728358	0.364744837	0.244049181	0.320097536	0.731762484	0.724738014	4.654630047	4.29073084	1.152130849	1.096965194	0.799527337	0.81278043	1.130445919	0.94252033	7.360665446	6.927094994	6.389072037	6.4376501	0.267772105	0.432576295	5.092341483	5.3739778	5.164903695	5.038084012	0.663484974	0.399699482	0.289798236	0.386073748	4.910272012	4.457892471	0.291390339	0.359502871	1.011367917	1.005508786	0.266214171	0.419076666	0.846216781	0.852487533	0.714674573	0.824518996	0.356551479	0.258748543	0.194425099	0.204551108	1.283813218	1.134931382	0.238038907	0.206194126
7OZC_G6S	0.309305919	0.319554554	0.594354866	0.519215807	5.099785522	5.125072029	5.17333164	5.26064453	0.458173195	0.421313127	0.491447797	0.351866635	2.760743639	2.996098375	5.452317649	5.794872748	6.418119986	5.919803232	0.803913673	0.43323182	4.45271384	4.823301753	5.677260973	5.764791224	3.232700937	2.875942066	0.780217516	0.868867214	3.771172429	3.324669357	0.687906433	0.40841964	0.458325727	0.419777124	0.899552803	0.76212326	5.84620341	5.885659386	0.430140858	0.460558872	1.122993867	0.944074789	5.740206638	5.733752288	5.46308216	5.61110309	5.636431745	5.796878812
8RAK_YMH	1.42432772	1.529123095	1.421402097	1.497582837	0.232115965	0.26634026	11.35525775	11.27055318	1.380832378	1.459575015	1.435042634	1.492487989	10.01623555	14.41383984	16.01143834	9.531785519	15.55740382	10.98239423	1.31702324	1.515812649	7.225598528	6.946321489	12.27201172	12.21526414	2.176285271	1.023219353	1.389251845	1.522497689	3.615072752	3.336995367	1.307794524	1.559560045	0.990166843	1.011224864	1.350477478	1.486821816	1.630857276	1.513660841	0.415367626	0.352118206	0.973972943	1.084391883	0.905819566	0.935562359	2.531623584	2.571506751	0.649658259	0.394833718
8V9B_A1AAM	2.477314885	2.460157579	6.42550775	6.522467882	2.528420999	2.475831018	2.470969974	2.322704508	1.563865875	1.567261013	4.854634518	4.904608291	5.886792439	5.863146988	9.680961788	9.925459828	9.324550696	9.424790221	6.587911979	6.527718161	9.707874237	10.16714509	4.063135177	4.13972793	4.72714401	3.378154189	9.456528727	9.558067107	8.325961188	7.675286253	7.795611701	7.755156348	2.128143047	2.167162179	2.874324687	2.867448237	2.971940549	2.920865277	4.613578477	4.685728261	3.0731271	3.167115082	3.481144826	3.396770051	4.751532269	4.801318067	3.459117552	3.411149456
7AYY_SEQ	0.477779877	0.583623796	5.554394374	5.572186063	4.059731438	4.070021494	4.277992707	3.843084398	5.339071579	5.355975837	4.295790902	4.277255187	0.969564097	0.908894172	16.04676668	14.79967201	14.1878225	8.132437539	5.460628748	5.526999225	5.108681508	4.954513768	11.89513591	7.03464757	9.462187597	10.12056204	5.530326133	5.601546744	5.525865925	5.18237749	5.469543867	5.50489219	1.251041771	1.037303836	5.998900724	6.070186065	5.489079997	5.509180822	5.853418862	5.824225154	5.746355587	5.7629573	14.56385375	15.36713159	5.354100898	5.345366293	0.538780976	0.515910816
8A27_KY9	14.14322783	14.34868448	21.17752472	21.23721755	2.437506504	2.452072621	12.58891972	12.21677166	13.46772522	13.13617573	13.25585027	13.296219	11.57602544	11.73127882	12.57693114	12.21092217	12.70708806	13.12325227	7.649167771	7.58426946	11.62702014	11.69655949	12.09199556	12.17119103	13.33146684	13.37308115	7.815413836	7.7928528	9.049946529	9.278390256	22.76668702	22.73736901	2.700795264	2.535486196	16.01399307	16.28388206	9.457030854	9.734679451	13.84738633	13.97666832	1.558237114	1.523536034	12.72525066	12.7256951	2.031501966	2.024490279	2.368447445	2.212476837
5SCM_GHU	1.103119244	1.111005929	1.896704856	1.850814589	2.956687082	2.942404983	3.437913678	3.36765271	3.346192079	3.383849338	6.422697764	6.405218592	2.135901213	2.026684443	3.751472508	2.967415845	3.595856539	3.145461941	1.930049915	1.921571269	2.777503868	3.042374827	1.612585764	1.467751406	2.101257366	1.89614137	1.61683607	1.653187861	4.558054086	4.698138071	1.998961726	1.929981322	3.349018924	3.367646535	2.191866308	2.079772173	2.112341423	2.032845766	1.780435073	1.78288061	2.151529767	2.151773973	2.046251441	1.995065411	3.467695238	3.562667085	2.407315258	2.527551176
8QEV_CP	0.75936071	0.564336608	0.153559085	0.410911409	1.085014055	1.139729709	1.774105557	1.083567821	0.371815272	0.373932268	0.405016203	0.351581084	1.752366565	1.694930907	1.858210341	1.943305166	2.888684184	2.522492157	0.438123989	0.387179978	3.332314152	3.364082058	1.33980257	1.156763426	1.112504623	0.743392407	0.345350919	0.340492136	9.704514588	12.09886407	0.378348807	0.38933794	0.530897445	0.376387875	0.240736041	0.267023805	0.334353615	1.005483107	0.195933688	0.369821149	0.555039095	0.376088321	0.302755665	0.333490549	0.491870241	0.250506514	0.344273227	0.892602612
8S04_A1H4I	0.577603586	0.401438532	4.715436385	4.777960281	1.445239724	1.476706883	5.20738764	16.9495096	2.917917016	2.950124209	0.465608263	0.379617079	14.72637654	16.89602725	13.56041877	9.993448648	7.776285767	7.378977831	4.331412761	4.2959683	3.685501499	3.863687751	4.466568651	4.656005747	9.858208723	9.743001525	3.965788923	3.818987419	2.715807217	2.692632341	1.581375756	1.398474378	0.346475554	0.289826895	5.013491013	5.114467491	3.136130834	3.324900759	0.388706915	0.338945199	4.399703515	4.430995952	3.558994643	3.485688193	2.757841968	2.726932515	2.62785253	2.676911302
8V9I_A1AAN	2.700140727	2.589201026	0.747088078	0.888731148	3.002424331	2.962472475	6.350252595	6.480052812	1.307702894	1.247974762	4.367600411	4.352126223	2.284220234	2.29784654	5.619642701	5.285854709	6.703815218	18.51149727	2.590504072	2.671747996	4.349635891	4.399927423	2.523686674	2.166114765	4.362834675	4.036790191	2.240963183	2.366638351	9.498273961	8.94208016	2.342768559	2.357945068	3.584351877	3.529609091	2.874324687	2.867448237	3.106394405	3.058412235	2.489824223	2.500526289	2.465568844	2.628234602	3.176619322	3.233072873	3.246369217	3.210552368	1.441686301	1.366997647
7VBU_6I4	0.620175976	0.564940982	0.253847342	0.257264228	0.219564274	0.27294942	6.435308329	6.418267936	0.607724186	0.383856244	0.571595805	0.46993378	6.484048659	7.022452839	6.93464486	11.69644908	6.866377947	6.658307398	0.203347442	0.263330805	4.528776568	4.591853974	1.162643718	0.889541969	6.552452921	6.587967304	0.376354671	0.343483764	5.26766768	5.442162865	0.330148373	0.403515757	0.472464464	0.271167345	0.321771422	0.315238594	5.55090777	5.628475859	0.191471523	0.24150142	0.217666761	0.328165065	5.548163175	5.571270186	0.658577167	0.278682105	0.308366342	0.230295172
7S6V_8II	1.719149719	1.717256464	1.083005989	1.061696774	1.649122361	1.556831082	0.995209936	0.726801534	0.620512786	0.603241232	5.907797417	5.946927011	5.148224348	5.272628886	1.47511759	1.084655995	5.170809846	5.215945514	1.016289064	0.950134938	1.153512852	0.983847917	0.884642701	0.863818435	6.128961259	5.783338163	5.253371552	5.321377132	7.277235765	7.314043351	0.949932639	1.037024144	7.309225146	7.278998241	0.773483239	0.803380138	1.54194984	1.536708627	1.521061806	1.462012054	0.688689204	0.638147012	1.715553109	1.820103689	1.325381053	1.29919735	0.683945009	0.343409906
8SLG_G5A	6.832031126	6.746401017	0.356378976	0.52053282	1.659762857	1.633823181	1.903384981	1.650671546	1.544311583	1.625869523	2.187947338	1.933769982	0.615886734	0.66563609	16.31664158	16.03431109	15.58836235	15.81222652	0.342802282	0.539444149	3.65146997	2.930287408	2.216412956	2.096740731	1.28593242	0.641779431	0.3798744	0.486295733	1.818568863	1.789033128	0.317381347	0.461480817	2.489820408	2.378321436	0.343989446	0.471813214	2.418905589	2.527943966	0.624001575	0.463016039	0.445935779	0.483296627	1.099142046	0.930631466	2.061409085	1.965686287	1.109634793	1.036006551
8V09_PGH	0.865138101	0.399981108	0.124999284	0.60581178	4.478859219	4.41824553	0.707523987	0.596495136	1.611471996	1.867826993	2.074705377	2.256358261	0.914567254	0.648272179	1.031048687	1.204279806	2.345610034	1.866893412	0.642854835	0.770612129	0.747553332	1.087779905	0.451006362	0.31923105	0.702209932	0.851292782	0.153982635	0.610893988	2.466900466	2.026713092	0.728187338	0.54071671	0.386092012	0.28487274	0.293556472	0.779881676	0.281721316	0.753513506	0.881080787	1.008682665	0.549886476	0.451455145	0.331874424	0.50803696	0.425633697	0.299291082	0.371608599	0.504557328
8R5B_Y32	1.48779982	1.38192718	1.874180505	1.890411076	1.253223619	1.361230415	5.543168898	4.290508663	0.787247738	0.67639363	5.090163976	5.203379912	10.44062589	11.32778962	9.393596515	9.122262911	10.78278718	9.410939143	6.963598407	7.051626113	10.73245155	6.782289611	10.19447771	6.715188831	9.976268076	9.74603622	6.789139589	6.950411232	5.88954312	6.08986972	6.868716446	6.996946274	5.285205775	5.320246756	3.117172322	3.234052989	8.315139787	8.316116539	1.987594888	1.977523871	1.859683086	1.739964386	10.6644052	10.11724206	0.734843538	0.345433207	1.051668415	0.981904261
7WKL_CAQ	0.551888569	0.875728258	0.572416384	0.778902483	0.105517279	0.397831062	4.057023375	3.288316975	2.682575093	2.629749052	2.730377395	2.703698657	3.527478008	3.150454141	3.862355204	4.350201927	5.298030912	4.600086622	2.114242186	2.299332594	0.998375369	0.470429022	3.054887945	2.624955341	2.465825699	1.925200802	1.000434898	1.086154841	2.535848098	2.683811786	1.187384425	1.1003164	2.517418464	2.759163014	0.352271885	0.483128254	0.917845	0.751711654	2.630648734	2.830149748	0.972650486	0.984737353	2.904044027	2.647246966	2.387950533	2.640507678	0.151070054	0.579959798
8W4S_AJR	9.188799948	9.141526869	4.406446406	4.42125909	0.793170569	0.77585897	5.917205963	5.938092288	0.8369564	0.823647574	4.378908796	4.357668137	1.513185291	1.379279189	4.427914758	4.178716922	5.442491272	5.629783479	4.390655574	4.466354566	4.859631872	5.034320797	4.501435762	4.490771717	6.713590585	6.507842923	1.138347825	1.229599144	1.493395219	1.26549068	4.465445011	4.51267689	1.356968426	1.417839538	4.424097675	4.437200663	4.315197478	4.315354741	8.021795163	7.889246882	4.36721353	4.275660501	4.529507196	4.490736603	4.466441838	4.430475452	4.013661599	4.082551559
8FBQ_XOQ	9.323589396	9.283268176	0.827547249	0.807228555	4.971538944	4.910634084	3.963221373	3.52413789	1.976628661	1.960335163	8.655745004	8.766247672	5.504494496	5.777772028	3.039616275	3.227418432	4.89701293	4.558033327	0.957406619	0.816794251	3.223766335	2.810159149	1.946133121	1.886687623	3.250954082	2.936855847	0.615731581	0.597088283	4.109646423	4.132430611	0.882334569	0.864777884	8.730202218	8.740455067	0.617245398	0.555194654	1.847959326	1.840186506	8.690861281	8.776283771	0.699038219	0.650630565	0.890162025	0.716177997	4.08740579	4.040669832	1.774293697	1.844987917
8IVG_DTT	2.609110771	2.541084547	5.861132174	5.234277975	1.544367544	1.663718245	3.931483066	3.548851018	2.352000012	2.233248814	9.21984685	9.601054041	7.734531063	8.664956074	3.302072078	6.723317903	4.153405527	6.161045707	3.749780761	3.843498578	3.735271523	3.735431451	4.932867513	4.172321864	3.26366147	3.802093382	9.150234935	7.446269661	3.908034032	3.301134767	4.420145186	4.372503405	1.708056818	1.717714697	6.76356469	6.530885612	3.035878337	3.000604737	1.929815887	2.055940167	2.934246631	2.934351182	3.639788991	3.841507323	1.649698191	1.530829595	1.953032907	1.966356844
8CEY_UEF	0.123179718	0.314920397	6.736026756	6.822757017	0.267190943	0.30821724	6.357264635	7.143832395	0.238543246	0.32661545	0.374185233	0.239727254	6.382237568	6.595237388	14.79803055	15.10578724	9.820508364	10.18741972	6.649512549	6.724736554	4.621574686	4.491718083	3.995066399	3.681418544	6.743174152	5.982615706	6.54154711	6.560208654	2.211406489	2.153719258	6.656607939	6.753803298	2.400623666	2.314210885	0.688261621	0.794464652	6.906813226	7.142816631	0.518392561	0.398774127	0.386891972	0.439647028	6.848468803	6.934457248	0.831475397	0.413204057	6.891715711	6.891895501
9DUB_A1BB7	1.084560396	1.157415945	2.359337903	2.234137892	4.917688346	5.031613259	1.175446394	1.013536867	1.406144044	1.397627485	4.706077365	4.69917064	1.016522316	0.793255254	1.616586269	1.549537322	4.486372311	4.461310528	2.221931308	2.120528028	1.47528224	1.413114153	1.494854779	1.364410567	4.138608192	4.123562953	1.795629246	1.795508098	0.629127206	0.522396089	2.215889763	2.097280455	0.969511219	1.01638664	4.868808576	4.91684016	4.707304109	4.70465543	4.750704362	4.762896858	4.905520385	4.950079371	4.845834818	4.718939661	4.895086642	4.948937498	1.392554036	1.399354108
7VWF_K55	1.253731641	1.118460354	0.388070386	0.402324733	1.352360227	1.420636391	1.682559887	1.337219951	1.380585716	1.327789418	1.443013938	1.29929616	8.694427127	8.754582112	8.719224894	8.804421812	5.705819926	5.188127267	0.357350798	0.418805448	2.00191112	1.040221286	1.566714637	1.102643939	3.399575563	2.775395624	0.313120689	0.296533932	7.782864631	7.930775303	0.403399323	0.43797034	0.772513627	0.683776998	0.39581192	0.441624858	1.126471172	1.202486676	0.554198064	0.622735799	1.361959528	1.311361152	0.760962988	0.578334542	0.733121495	0.561978788	1.221112709	1.152022498
9CE4_A1AV4	1.203563873	1.215551262	0.543454689	0.477661271	1.03452583	1.02819644	1.1131495	1.184132792	0.854356121	0.526210367	2.105522948	2.014313917	2.48722259	2.455147293	7.222469942	7.096036455	6.387515185	6.530069651	0.317561107	0.404065018	5.379445659	5.434535266	1.223036483	1.206291994	5.200454769	5.249600098	0.346306618	0.498952569	1.197702031	0.70777844	0.355104118	0.409343327	1.710815975	1.675815177	1.104832521	1.15186793	0.992286301	1.0607911	1.060854604	1.135775651	1.418511274	1.307903344	1.199801502	1.175685298	0.790410718	0.558288945	1.243043118	1.257612294
7XFA_D9J	11.36445744	11.37550565	0.3064189	0.431211474	10.0766949	10.10371702	1.7668926	1.316935932	4.308114675	4.308287615	10.5675121	10.80937027	16.76760509	16.67162937	2.65030802	2.260344682	5.080709111	4.821316562	0.415892205	0.323608121	4.503049376	4.537062477	2.094685176	2.043345278	3.23632381	2.668655754	0.55184436	0.54696962	4.518675973	4.143400499	0.479621547	0.427464444	12.67181778	12.8489559	0.359975924	0.412039402	2.40585389	2.443748227	2.959624318	2.879213188	1.843423127	1.796974538	0.604347136	0.391002924	0.572376568	0.502504274	2.677095801	2.695040233
8QTG_WUQ	0.433634277	0.280584355	10.29003031	10.04575918	0.490733016	0.495261717	10.32179835	20.42352508	0.620931213	0.523752371	0.651776693	0.53575446	10.3093093	9.609444138	7.714678935	7.78231309	16.99444514	17.88309592	6.285770405	6.176011554	7.365625753	7.803794053	8.1535373	8.164229063	14.59185536	12.9967203	18.53845596	16.79335973	8.020885829	8.284369783	6.015356732	5.742015507	0.745534919	0.718025007	9.983204593	9.866722333	1.411225213	1.368953672	8.059732583	8.120413984	0.383599061	0.312038439	15.03884824	16.07313566	7.973820232	8.128079905	2.276784883	2.317058936
8U1Y_5V9	0.63415226	0.616773855	8.293485149	8.28584668	1.30022328	1.296451039	8.078060368	8.171310422	0.719851532	0.563110429	1.101531518	0.877088448	1.636244854	1.731254006	8.152145627	8.175768764	7.912821249	8.386389716	1.228150834	0.780534084	8.64141792	8.992164746	8.339626742	8.397013943	8.352071317	8.969909355	8.582490925	8.590751714	1.343868354	0.97060758	1.541325871	1.467686461	2.591656655	2.492685392	8.47243654	8.600434934	8.376722559	8.343940203	0.854072731	0.837010292	8.448390578	8.506440961	0.529716098	0.411280313	1.572213149	1.339451079	8.178038313	8.429256119
8HGB_L6X	2.384642599	2.233680373	2.076877985	2.113027595	4.926137254	4.800009161	5.903194022	5.409157376	0.558852694	0.572183537	0.594648636	0.513034792	2.8615815	2.205530397	3.836521326	2.51505409	2.808951036	3.442675337	2.229667761	2.202149705	5.788165799	5.841364204	4.632660953	4.536689782	2.454232257	2.783939529	2.100085104	2.122223754	11.21645112	13.86124412	2.269687981	2.298596747	0.706153567	0.743874723	2.096773351	2.124507355	0.513796893	0.569780549	5.046588651	4.923938246	2.104230926	2.131072975	16.47584486	16.63858821	1.113047119	0.836703486	0.269093557	0.331428417
8C14_T0L	0.31876791	0.228190363	2.214672099	2.184318887	0.454732313	0.295260877	3.600758917	3.57743731	0.489381763	0.423904266	0.462741366	0.285266741	7.573179021	17.17882132	7.752140617	18.09426421	3.945266818	4.346581049	9.810764801	9.023114062	10.09714241	9.012379045	11.83962578	10.61683223	9.149048959	7.960835842	7.193004723	6.520922724	0.398468077	0.163638171	9.820490881	9.09647784	0.392013166	0.23675358	9.600449578	9.166090164	3.388897947	3.327270238	6.110529726	6.129074273	2.07498305	2.083571076	9.933898773	9.053605323	0.881304833	0.443266395	3.331097971	3.376832234
8DOQ_BEZ	3.449474838	3.54348079	6.727339423	10.26950448	3.632184757	3.656801071	3.386225238	5.884268237	0.297410377	0.239282506	3.532631094	3.502111598	9.967002594	4.589210519	8.113871609	4.255297443	10.44349978	5.731054344	7.875746548	10.48231649	5.212312074	5.891950521	7.981093078	10.72444058	3.848802614	11.26476461	10.08853791	14.6979501	0.729348709	1.079629498	7.738712952	10.3982827	2.437570424	2.474254323	7.111782663	7.263608256	3.548325712	3.598287516	0.207888533	0.467763715	0.152489384	0.305237048	8.029000825	10.48827956	1.090114719	0.879276328	0.279243554	0.265099319
7F21_FMN	0.881201209	0.813962613	0.190016906	0.264954004	1.545296527	1.55885662	9.289259289	9.177339848	1.455149526	1.517250701	0.946376656	0.568890528	0.861592372	2.186996479	5.164331342	5.083203139	10.76925885	8.354283681	0.386807936	0.531196321	9.24316662	5.677520048	6.322643617	6.431344623	1.280125141	1.124558528	0.304162925	0.381842334	2.157369348	1.240449611	0.408562731	0.449113298	0.968605757	0.912009195	0.162322858	0.354709442	3.690741231	3.307075602	1.08873752	1.077606397	0.552283097	0.511973665	0.239370428	0.26480759	0.409312276	0.267440315	1.17932757	1.128469529
7R5L_I4S	3.309655781	3.38481911	1.946667123	1.584119094	3.327445332	3.369123244	3.325945261	3.378756014	0.292077168	0.366583972	3.332145024	3.400298777	4.233255046	3.963996639	3.823677305	4.268164301	2.920998727	2.448720139	2.515472101	2.519503246	3.85419921	2.654728616	3.896166182	4.089277041	2.286013761	2.152406791	2.359231712	2.299305524	2.241291868	2.216070278	2.406676377	2.504213788	3.307206408	3.364403113	2.252022197	2.294918891	3.999983625	3.834505954	0.352951007	0.317540452	0.264899027	0.572389366	2.470603199	2.258795125	0.379131745	0.499920179	2.142696834	2.217049826
8PNX_PMP	11.85222574	5.896100295	0.20683509	0.535707474	2.871544859	2.876888346	2.650460889	1.910673658	0.61951511	0.631875528	4.231330184	4.261379687	0.801478118	0.954275908	6.206938527	5.930069204	5.67786276	5.766077149	0.416170628	0.68968713	2.620387563	2.728166909	6.325841066	6.547829143	0.783604226	0.800773535	0.727898884	0.698266015	5.076540748	5.096107356	0.429912307	0.80657554	4.953562869	5.71488671	0.508828899	0.721226033	2.563334935	2.596455295	2.451111528	2.487640148	0.628320434	0.60650222	1.045905243	1.152837772	0.704760076	0.542077627	0.612598325	0.694943448
8P8Z_X6U	8.363547374	8.426101366	1.7288994	1.783999495	7.602973066	7.650319513	8.126197033	8.080257183	2.454118249	2.463956908	1.217258179	1.23395851	9.088532907	9.30340731	2.84761888	2.575119568	7.397722647	7.873912735	2.105260011	2.118868264	7.707640443	7.743253013	3.026747485	2.962160901	2.160308592	2.307166871	2.586719059	2.433518424	8.045070239	7.758354972	2.012780273	2.053816179	9.367905964	9.326154159	1.800164903	1.814764453	0.770302069	0.688094323	0.339178741	0.500434979	2.112862252	2.14082536	2.03562379	2.011362621	2.679964154	2.577698819	3.163766583	3.212012588
8B8N_AQG	4.354632489	4.458371123	1.959582987	1.947316778	9.354317246	9.47100112	0.971905094	0.855093895	2.343087204	2.271615991	10.41031795	10.47293129	2.936106782	2.833478907	0.947999797	0.930969578	3.414007177	3.445037627	1.514543197	1.560425971	1.62585712	1.675523301	2.082741822	2.139139461	2.776836359	2.74417697	1.137160912	1.13987342	3.045625232	2.589037249	1.807555165	1.901759416	1.286892952	1.297760342	0.485570135	0.547751359	0.781729507	0.899750624	1.190231826	1.218505355	1.29233927	1.316521405	0.627659058	0.565250894	1.823677505	1.861720534	0.69625479	0.626905963
8T1Z_SIA	5.004886538	4.956787259	0.264730295	0.615442554	4.902097362	4.932696424	2.084738855	2.581692442	1.339978226	1.226327422	1.097475406	1.00295976	1.4067131	1.286479404	1.465501322	0.812458024	3.524218182	3.192779432	0.803937907	0.426615317	3.511833619	3.349160501	0.979571738	0.451706337	1.054832646	0.538183509	0.193917066	0.415172673	3.938565356	3.923659113	0.90162302	0.940648742	4.516743489	4.565857151	0.385430922	0.47875087	0.398017185	0.312198041	0.824581138	0.627177218	0.580162745	0.462168404	0.456642514	0.468483488	9.507305534	9.491976415	0.758481466	0.67098108
8OV7_W3W	0.240000371	0.2604721	11.77766086	11.94767815	0.326987609	0.274310245	10.64573935	12.12976792	0.374579116	0.266194686	0.805719404	0.734454973	9.281558024	9.71740012	8.84100398	8.534270323	9.828405598	10.47246728	11.19103832	11.91462477	9.132416698	8.874136145	6.993158623	7.09799829	12.71489847	12.534278	11.86946048	12.91433556	6.842765559	7.004524068	11.52963745	12.1057607	0.499890124	0.464830802	10.7312952	11.20015741	3.20586525	3.206032123	0.317557974	0.246076651	0.980155867	0.777344269	8.796927145	8.766684195	0.741355942	0.440951874	0.298468774	0.246000704
7VDU_65L	8.617500615	8.609706184	1.53774548	1.540860559	8.209322045	8.258862549	1.399603422	1.396377739	2.008274515	1.825005719	1.780438964	1.687397405	1.416273069	1.357993206	1.870798651	1.863400117	9.940372758	9.99769306	1.542853038	1.539746387	2.891886986	2.549821329	1.137802945	0.793865549	10.31640259	9.997001927	1.581026947	1.598579409	8.967849029	8.838084175	1.539330513	1.545832867	1.625514934	1.598932868	1.393990856	1.399560054	1.676451248	1.648118327	9.492771494	9.4919519	1.504523517	1.497554169	1.240544835	1.08818149	1.073559121	1.06904707	1.646243192	1.586008262
9ETR_A1H64	0.616665622	0.499562675	0.24886917	0.293133153	9.984462878	10.07185853	1.510976421	1.00082025	0.544488231	0.508888644	3.859763865	3.825027302	10.01916034	9.903385326	3.278152623	3.01542195	6.956164578	8.100928158	1.710251302	1.711997165	5.474700964	5.798629762	1.153169523	0.882028828	11.26093976	11.15898695	1.883474377	1.84581568	8.042371765	8.188183028	1.646649992	1.627545551	0.380607466	0.339919125	0.585269054	0.526190404	0.797662901	0.699140173	0.253650085	0.377336655	1.226155261	1.24074595	0.933561429	0.720385225	0.375009698	0.431817913	1.286087472	0.707561021
7RGX_57I	8.264309486	8.206965282	1.843542555	1.78208429	6.439926089	6.492156044	4.128432351	4.295587936	4.823646139	5.031548831	6.393217379	6.423382937	4.228214336	4.240385464	4.84125542	4.672535661	4.067411899	4.322227274	3.703775757	3.644256725	13.41447391	14.31854348	2.959796275	2.697961984	6.825893368	6.876198091	0.567077956	0.624110866	5.699024872	6.089110785	3.621833093	3.703028239	11.4616578	11.54607192	3.625203907	3.704388922	2.125507469	2.118270155	4.70736492	4.860477446	2.483616896	2.527028237	2.907331835	3.013447634	2.272527993	2.276869154	6.797483216	6.893973991
7Q5I_I0F	1.734926202	1.608191772	0.520047195	0.413010582	1.764723575	1.657665747	1.85962897	1.617405513	1.300686979	1.243598613	9.613841705	9.75699176	7.937070807	8.431050504	2.047539591	1.97988669	2.664486301	2.281780869	1.101433504	0.831415096	1.561322763	1.707753056	0.994495121	1.061450848	7.897358612	7.912148518	0.663557192	0.519089664	1.799105206	1.757863111	0.843690173	0.61349141	2.133939264	2.077873337	0.833807321	0.659367688	0.748935424	0.546145038	2.694047095	2.693552709	0.822283254	0.699136943	1.761635266	1.806367885	0.642499659	0.600127338	0.47545694	0.35891255
7N7G_FCN	1.841581395	1.996189193	0.58271578	1.13282884	3.307803539	3.557540303	1.737251208	1.97474036	1.784066241	1.670437808	1.700879221	1.87342176	1.991762892	1.713553544	4.341288394	4.622748578	8.674270461	4.847670702	1.109849961	1.345854938	5.449774767	4.713371248	1.69549948	2.083451658	0.775629602	1.029119555	0.624785593	0.756700234	2.429348666	2.807154867	0.865955236	1.07994984	2.06304554	2.365315282	1.285425939	1.959726959	1.529349029	1.529368846	1.875105038	1.848986985	1.342538816	1.237138508	1.265783294	1.884686911	1.017831766	0.999826167	0.522177332	1.148636168
8TE9_8X3	0.515605198	0.227039141	0.172391564	0.332081393	0.339247487	0.251517716	2.368207614	1.599027596	0.208008269	0.176808646	0.250131394	0.220899227	1.51375866	0.782184184	3.419087491	3.214675074	17.56423369	4.735118894	0.368895047	0.540046532	4.003880231	3.928705938	1.888880644	0.483291418	16.460504	9.858137257	0.165332639	0.778695956	1.0258663	0.868940666	0.328799952	0.783882808	0.859072755	0.861993465	0.396947994	0.483649032	1.098263269	0.950110012	0.321395622	0.184134287	0.577091824	0.193701398	1.289988623	0.367295926	0.635739822	0.56854428	0.892075367	0.958275739
7NU0_DCL	0.299631069	0.592317429	1.035607696	1.152269958	0.202453698	0.34797941	2.265513737	0.987633283	0.499607256	0.868982019	3.589524662	3.626125163	8.17035491	8.337976505	4.435231252	7.98485031	6.300783832	4.896514787	0.851995174	0.867284983	4.471908814	5.083091353	1.236965846	1.771619888	2.624481916	1.489308879	0.435184082	0.477446904	1.789521529	1.134291233	1.054930278	0.800508509	0.689208001	0.695171047	0.487282371	0.687542963	4.300794053	4.284250087	0.214580043	0.224058285	0.621899097	0.960585566	0.760503381	1.073687088	3.781588093	3.871680574	0.362433373	0.23413427
8BMV_URC	0.502704163	0.400345861	0.201443236	0.373493824	0.752732744	0.4190658	3.505812642	3.659712068	0.180826604	0.351825185	3.848994539	3.873769682	0.731722157	0.823651531	15.44866787	9.557986309	13.58116096	12.8972401	0.367802024	0.425476944	2.835693786	3.054393927	2.771177462	2.602663852	2.948115346	2.770700529	0.351887394	0.468266261	2.390408594	2.506713215	0.309149038	0.39643262	3.840008769	3.863485853	0.293294124	0.469134227	3.869335435	3.879792463	3.900849341	3.880930318	0.537941747	0.412762635	2.565850495	2.570780283	1.12209096	0.465153841	3.897748854	3.871493816
7FLC_VPW	1.444022947	1.445616545	13.39624397	13.54248848	5.211846845	5.210507463	17.18199158	20.26994734	1.412544111	1.46569142	5.114692772	5.097060194	9.932902322	10.14019597	10.60734325	11.83545301	10.80854438	10.40600022	13.10360513	13.27069491	17.42492095	12.32871413	16.91381972	18.94718086	13.48332185	12.98813708	19.95463929	20.79056589	1.565110886	1.451248707	19.53389749	20.45360139	5.051066143	4.941130546	10.08290467	3.49885738	5.453428146	5.557274301	6.217434345	6.134643617	1.435736436	1.318590935	18.7964778	18.96367995	1.678073997	1.645805205	1.420459255	1.437015466
8PBE_NCD	0.778193643	0.89349617	1.97194695	1.93849831	1.144065617	1.217503188	4.082018854	3.868927459	3.515126561	3.687349623	1.016825182	1.051598798	1.216949281	1.317426988	5.503771985	5.434979133	4.200607303	3.373896744	0.635551829	0.652573735	2.557663982	2.325052966	2.894708445	2.419879986	1.565234476	1.499894211	0.489958003	0.640631528	4.025217616	3.646535516	0.983996994	1.186306172	3.577177919	3.701118581	0.436615808	0.540753135	3.470624467	3.509609278	1.019357235	1.03797619	1.024025606	0.718555537	1.841455732	1.829970965	3.626384613	3.534124024	2.950900068	2.932627917
7L5O_R1L	3.265216663	3.249392888	0.646093693	0.682047533	3.872562193	3.906346136	4.353101475	4.268536195	1.551468418	1.471258857	6.019370904	5.837723628	4.903578859	4.995500328	2.425270192	2.308200757	3.307259013	2.922898681	3.908916115	4.010727523	3.201829411	3.213876701	3.372118603	3.353432671	4.099699469	4.0123504	3.993385157	3.935626321	5.671866404	5.741151925	4.03046787	3.980657484	3.83545784	3.795940706	4.158108516	4.129267982	4.396242115	4.463372595	5.989344638	5.98508456	1.796305111	1.714136008	2.080030691	2.073407867	5.388961676	5.009307278	2.350036993	2.472225764
7YV4_JXY	0.589114142	0.467470071	5.990187868	7.430745218	0.42591319	0.319681001	11.3156502	9.531523171	0.463864909	0.319785504	0.458428045	0.384607173	12.53508103	7.130498939	16.17464648	10.23551696	10.41594078	8.798026121	8.434108708	9.638632603	9.760927353	9.261903471	12.70983766	11.31451093	13.23749805	8.274295551	7.842101452	7.340221239	7.023979097	6.963736974	6.828109972	7.824998127	1.263947843	1.523383571	10.01101652	10.31426523	1.809548845	1.326000613	0.4410397	0.376067982	6.497350183	6.495067838	4.69363705	5.018132405	0.510250956	0.437758202	2.926362129	2.951339287
7U9U_M89	11.47507222	8.659337771	4.212399177	4.18113879	1.719570746	1.87454523	6.381420392	6.082422381	1.509940775	1.192418646	3.727376993	3.725047049	2.871492501	2.712814744	7.919667375	6.821728469	12.303876	12.1295764	3.996727022	3.850692864	3.628669182	3.320338883	7.640662835	7.925060419	6.981177299	6.714671087	0.588416531	0.644413371	11.24140722	11.3931349	3.810101155	3.7962208	0.926464172	0.914161548	2.511337773	2.646016416	5.837201279	6.242377832	0.320679127	0.42254042	1.822435427	1.820163944	4.093534959	4.004205586	3.33910287	3.259991518	2.322935447	2.088839353
8RZH_A1H38	2.761340262	2.848815313	1.602988504	1.537708314	2.746062043	2.856238899	4.184281875	2.993021627	2.989767313	3.0904461	2.741772381	2.840894166	11.42446941	12.81793333	13.23306452	12.90395245	5.878106574	4.499552627	2.184222126	2.607183751	4.331112693	4.440335843	12.8159426	7.424120174	5.90248417	5.81372737	2.202052153	2.113782357	2.541369003	1.853640788	2.282926065	2.333068681	3.044000225	3.043229789	0.707064121	0.917512232	1.89555194	2.27674098	0.693734825	0.728269377	1.161954685	1.067724102	1.07406118	0.650768985	6.279260331	6.060603855	0.463511822	0.299313406
7ZUY_MTA	0.636425388	0.340023526	0.342414389	0.438589559	0.677320862	0.521480491	0.823151972	0.726609079	0.679978949	0.544241712	13.15636695	12.92349465	1.014469001	1.721639762	3.269922609	2.682383509	11.11516781	11.92066002	0.851741445	0.838283972	1.276166222	0.957316034	0.65209961	0.453227136	4.8839951	3.635398258	0.851572013	0.956454251	3.056932339	2.985842505	0.852065218	0.817317427	1.7660864	1.764963158	0.377299783	0.429401155	0.45182323	0.516564582	0.242720397	0.266038976	0.425859888	0.422440727	0.731799339	0.780532636	0.542624381	0.531443476	1.10533525	1.050645963
7M3H_YPV	0.485180563	0.480822722	3.364957274	3.390147946	0.615186151	0.593992254	9.439914465	9.402784548	0.654973189	0.540151073	0.568398151	0.43078387	3.290520677	2.982618546	7.755576842	7.898870906	10.08687844	18.3168312	2.951452265	2.929891578	4.471173328	4.180625705	2.44105054	2.376599227	7.156746615	7.956929204	2.978386692	3.00746513	2.309481126	2.292939213	3.050022943	2.988873667	1.632361564	1.373082967	3.036193248	3.066995639	1.160387603	0.915375963	0.986479318	1.035791009	0.605131321	0.426839983	1.397432844	1.249746831	1.649179561	1.389074924	0.810475443	0.717082659
7MMS_FNR	0.74479115	0.74479115	0.180307752	0.236359414	2.449493608	2.469575389	4.210181974	4.079003356	0.959730846	0.926061111	0.687623631	0.60870122	0.801806827	0.631569346	17.61807277	18.23585259	7.933827314	6.477713855	0.496253047	0.582832457	2.524875525	2.12612104	1.727733785	1.054785698	4.349692819	3.935349824	0.192767381	0.549426525	5.874202836	5.561538182	0.463468725	0.695860117	1.010798732	0.964762301	0.244470905	0.53322794	0.422559557	0.409188327	0.232259366	0.544644229	0.331032911	0.498156816	0.324413338	0.40267717	0.407351894	0.391639422	0.724347017	0.853348034
8T2H_XIR	0.558028471	0.472927934	0.219721135	0.272189239	1.323518697	1.306983909	5.039680236	5.033021885	1.173295022	1.194449109	1.659392398	1.725504458	4.930271346	5.003221787	5.496548927	5.391566685	17.80206954	15.12660619	0.335041706	0.320822418	5.385624459	5.731293745	0.737190154	0.659489406	11.93054582	12.95356293	1.276721312	1.238902031	5.45299147	5.300553998	0.438563422	0.360258324	1.121323749	1.018352072	0.704500045	0.815610401	1.369353899	1.318184001	1.300502591	1.359805216	1.283453277	1.243884534	1.325680582	1.210279054	1.01039278	0.863240955	1.348309757	1.324965224
8ZU2_A1D85	3.151338085	3.10126459	1.129062048	1.166664755	1.27349102	1.220200437	4.686002353	4.733859394	1.261798689	1.256143813	2.851377609	2.660012633	5.28074102	5.365905568	7.022599137	6.937674041	5.2562109	5.451538956	1.087358719	1.146405737	3.699999378	3.536108223	1.069215302	0.904879683	6.702747283	6.910989403	1.261208622	1.242296874	1.861839829	1.838587283	1.095203971	1.116539589	3.044000225	3.043229789	2.874324687	2.867448237	1.443686494	1.125744402	1.837193078	1.799082397	1.216429447	1.189952498	1.713579382	1.624828324	0.857928439	0.686243404	0.403701082	0.450880828
8G4A_YL8	0.845605424	0.650662976	4.467280014	4.536477068	4.638359805	4.671629483	5.887903598	5.718266323	1.283153528	1.262975035	4.121128613	4.094434758	6.363181052	6.835443693	9.552750405	5.459810264	8.847744567	9.649237736	7.170549247	6.829269628	6.239123216	5.673479767	4.796062267	4.742623685	6.843067403	6.596338233	5.092322922	5.027812455	0.419094398	0.277939559	6.814328434	6.631650362	1.360315623	1.352969436	7.362178757	6.236934432	1.498682134	2.011881983	0.593698881	0.547187378	0.770236996	0.601554997	6.706460253	4.491459562	2.247474377	2.156589306	0.262588231	0.264500034
8TWU_RQB	5.277201101	5.328660251	8.262778423	6.464219732	1.670296668	1.697556398	9.510281841	9.38781915	6.56725992	6.708997137	2.634749846	2.675290896	7.300306729	8.54404878	6.676197738	6.888399739	7.308096228	7.423822162	6.196490235	6.129594247	9.609706968	9.620686115	6.982727658	7.080674781	5.803495567	5.988227676	2.366258316	2.391107773	6.249009634	6.530006155	6.321509294	6.354871841	0.606410461	0.600217523	0.31096806	0.444375688	2.449699011	2.517895837	2.355422656	2.409727826	0.38592191	0.321462484	10.46347107	6.971915745	6.977166594	7.037107219	0.429878676	0.389889725
8WNJ_GV6	7.932139381	7.966125731	0.227440318	0.288213655	3.539109151	3.585065827	7.831223451	8.129112689	0.885247626	0.752344636	7.414384354	7.390487894	1.013215095	1.254381286	9.336117718	8.539666097	9.314694264	9.115912991	0.718366794	0.735105556	3.23623958	3.3225719	8.785747909	8.31366147	2.374120961	1.626771628	0.352525382	0.361483213	6.482872162	6.562161573	0.34613459	0.273656201	3.443750788	3.478138806	0.310407672	0.239703068	2.895941646	2.949871031	6.999285433	7.223002234	1.162387188	1.076180488	1.034603784	0.735587449	3.453501355	3.438215068	1.698212411	1.780139839
8GDI_0GV	0.514607317	0.527402411	1.349545396	1.399725715	1.815996611	1.842722005	10.33788388	10.70965181	1.076288604	0.851866449	8.671464668	8.951301704	1.876864485	1.997646551	7.969861127	7.954674135	12.48289245	12.79722407	3.145630761	3.161761745	10.79928251	11.04397248	11.47559943	11.57893681	3.541169201	3.389500146	3.388952333	3.431742436	8.161271111	7.731991489	3.246593305	3.242081599	0.563690335	0.598057159	1.068910271	1.152048152	2.575485691	2.486569018	0.237197997	0.226293663	1.231031442	1.204713504	2.347844122	2.245200227	0.814579723	0.541959878	1.451025332	1.143177801
7UAS_MBU	10.87056382	10.85322775	0.460372964	0.472745317	1.136483447	1.123201209	1.508844351	2.010574979	0.987229657	0.931975167	0.697472939	0.431896187	3.138236309	3.280971637	4.989478294	5.505433493	8.271097506	16.77267052	0.390749271	0.382674422	3.591672701	3.650135594	1.385114647	0.77736488	7.428209883	7.740550756	0.567972044	0.565457317	6.2942884	6.287251949	0.391146978	0.328894971	1.128267764	1.153918024	0.445382668	0.449297533	6.515376159	6.623963446	1.145164519	1.133133046	0.528095662	0.437990139	0.806531714	0.549663563	1.305402992	1.164493971	0.534528198	0.270352293
8YTP_A1LZO	2.678714511	2.716702272	1.131179773	1.095062826	0.430499258	0.52686423	2.883169346	2.834844246	2.358842577	2.473955846	2.357747312	2.498473935	5.929299093	5.859132197	4.902108389	5.00235406	7.337038278	6.88456137	6.376846647	6.508175862	3.361214676	2.394278047	4.709233555	4.937108759	5.054884373	5.513194188	5.202172934	5.136460642	6.347874198	6.707770841	6.037429112	6.169893834	7.139874325	7.11956689	2.029969022	1.88149401	2.354680028	2.553544487	7.297153797	7.445555445	0.64962826	0.631445614	5.588070763	5.915842312	7.041936579	7.022579131	0.699882015	0.735270862
8OO2_AV8	1.129200302	0.762764718	2.39524914	2.483242477	6.90552453	7.020095146	6.849416002	6.518895452	4.925520353	4.705791779	5.63971306	5.95629568	7.480003646	7.505611335	7.478012261	7.533592105	13.48738337	7.488074253	7.60280366	7.627478545	6.909944405	7.043560237	5.853017352	6.267661689	7.608086399	7.775609571	7.425983011	7.404050014	7.489020851	7.54960362	7.415401742	7.414026055	0.882871385	0.813785642	6.772137788	6.780247813	4.654730416	4.607098163	0.65672318	0.644361401	1.098390962	0.969162439	1.102225179	0.87074593	1.503097644	1.033683319	0.88157175	0.76977965
7FTI_YMI	5.915819941	5.912781024	0.294271948	0.397289016	6.262981868	6.298415127	2.602990032	2.814795266	1.725279063	1.908674711	5.917571873	5.939258728	6.670861632	7.335302779	2.420577427	2.366893876	4.56277541	4.464590661	0.764056492	0.723352785	3.056133222	3.061896909	3.465262523	3.797699877	3.855811299	3.037047276	0.607790444	0.636501548	1.861971292	1.959490451	0.72368569	0.644604063	2.057038754	1.964479572	2.874324687	2.867448237	1.861194596	1.916449552	2.370941378	2.424159762	0.71782216	0.556104044	2.841812659	2.995856038	2.226287907	1.991335788	1.787930981	1.871412505
8DHF_T6L	0.538074507	0.551425329	1.905895478	2.00755812	1.526697304	1.554956943	21.20293534	21.51258721	1.635610862	1.549821372	1.639014495	1.540720789	8.266528768	8.796605004	17.1865955	17.92366793	13.50148577	14.18277116	0.469113925	0.495104255	6.072820219	6.290468288	14.60866915	14.81485376	4.984012984	4.539309884	1.523647016	1.551262185	9.173807442	9.226061454	0.531986082	0.569824643	1.809316108	1.745182003	0.357598462	0.416275522	1.641112355	1.587229641	1.524670694	1.533477811	1.589159305	1.563323345	4.264678005	4.097064369	1.618704904	1.565147184	1.71030245	1.612222138
7FE1_5II	2.895332955	2.761271935	6.656494474	6.661626293	3.790327519	3.747375598	5.710155634	5.455108097	4.223945585	4.266407902	4.551749976	4.411530368	5.429137502	5.015876337	13.38980142	12.89523773	16.04603904	16.82196835	4.077492961	4.281893583	5.109630871	5.190440141	6.455867261	6.47755195	5.90248417	5.81372737	1.389329995	1.524188367	6.148165846	5.706288728	4.428413916	4.131279711	2.648041263	2.840858319	3.447811936	3.565731155	6.328214414	6.453320514	1.518698922	1.321715376	3.236920546	3.227689276	5.998762413	5.878783516	1.192599136	1.302193971	0.727142841	0.749445647
7E46_98B	1.366783303	1.319008913	3.78153918	3.762322242	0.56144981	0.51257781	2.711778913	2.78138908	0.66366454	0.591279216	1.317646943	1.190569791	6.876967907	7.004240356	14.2654162	12.41226556	14.2488914	12.99529078	6.98731335	6.976220502	5.138516457	5.249401084	8.486831342	3.40833204	14.27458519	13.78742653	3.62604079	3.521606354	2.415649555	2.300970914	6.880092762	7.052487497	0.804932531	0.696610923	2.874324687	2.867448237	2.125645328	2.286446832	3.540545701	3.532231913	2.652647311	2.602545186	4.374806403	3.473073836	2.247474377	2.156589306	0.264300904	0.351858425
7Q6U_963	0.458141173	0.381293584	1.779525592	1.813676364	0.318626915	0.293733576	6.856885416	6.879427194	2.882583351	2.969830618	0.385889113	0.250757595	6.231833575	6.48206365	1.802807082	1.807095243	7.28036946	7.424722477	0.785793113	0.446610489	6.093848304	6.761485413	1.394461541	1.166508704	6.926543201	7.067716501	0.50628511	0.41423296	1.453304893	1.301633146	1.856417468	1.845522626	5.960269453	6.031220641	4.726473542	4.764855686	6.686669072	6.95306177	4.210541094	4.184878283	1.709673891	1.715464674	6.780208254	6.837610302	3.843714534	3.883526076	0.51403825	0.246979812
8BN5_ABU	2.273488743	2.016237565	1.56687152	1.912870247	3.220929085	3.243797844	1.347692547	1.486655262	0.249781362	0.615744777	0.235455519	0.355307933	1.120502103	1.201589362	3.448596118	5.152004895	4.691500137	3.76904844	1.30854429	1.46300599	1.318889552	1.026464815	1.255075515	1.289426607	6.191407228	4.54502406	1.115056821	1.331688913	1.531679434	1.618249802	1.376690192	1.526367362	0.451071828	0.655900229	1.396919134	1.532259988	0.687022615	1.107390496	0.365775702	0.445082692	1.170829252	1.462382502	2.071716683	2.079146959	1.363345353	1.477866549	0.434056352	0.573236906
8RRQ_A1H2W	0.563752109	0.405806593	1.067337103	1.063014118	0.662420561	0.642628728	0.651664646	0.525690969	0.666289606	0.531755726	0.603487232	0.45536462	2.318368696	2.37691797	0.920678482	0.693753907	3.319596745	2.869000211	0.950750934	0.939023884	1.363166281	1.33045679	0.5515778	0.451945593	2.167247664	1.717425125	0.509672625	0.536844413	2.927840514	3.181403843	0.977195549	1.108778372	1.089515123	1.055052034	0.931330919	0.851430036	0.548819101	0.509734998	0.723132839	0.719686422	0.751145421	0.753408851	0.561285925	0.489109324	0.560301673	0.38478767	0.487044779	0.501478471
7F5D_EUO	6.040663143	6.033837868	2.354352883	2.388234125	0.922288748	0.850488065	5.56339516	5.604666471	1.03376277	0.875870249	5.922758812	5.812862096	3.916339874	4.098793047	5.819060077	5.909322959	2.347730939	2.367320262	1.621336389	1.632949891	3.772697745	3.461059165	1.56088548	1.38731091	3.148558661	2.963541513	3.852837822	3.997558568	7.03062406	7.064212123	1.76458647	1.769199028	5.849310532	5.886060546	1.392444022	1.411352523	6.623866346	6.690667063	0.43661213	0.44460829	0.870405113	0.74209642	1.914127138	1.675829826	1.370720963	1.241597132	5.881501478	5.947372483
7VB8_STL	0.652543599	0.534673039	6.871950446	6.951051184	7.27296762	7.319524039	6.315438396	6.037571951	7.24511487	7.270407808	5.267730546	5.366201569	2.589281729	2.483264192	4.877019148	5.230402587	8.346963695	7.572312183	5.404526284	5.540183263	9.306394379	10.15974126	7.234543769	7.326980053	4.726923112	3.989928423	7.155194582	7.276079016	4.6993556	5.035373964	5.555352844	5.618688299	3.044000225	3.043229789	5.142543856	5.182827977	1.457738688	1.210985895	0.817842489	0.955519349	11.47750757	8.485927279	1.036670957	0.479006265	0.594874432	0.587382008	0.272557096	0.219049009
7T1G_E66	0.591869309	0.446702096	1.684364992	1.754585967	4.907449512	4.867437559	11.0306499	11.06639501	1.384394441	1.079351042	10.36451644	10.44053115	9.736790854	10.02520592	10.93387705	16.05622958	16.03543141	11.60765543	9.546098931	9.453996784	6.645607074	6.645735906	10.11770263	10.11788519	5.307645089	4.938765612	4.422447052	4.473584345	2.140600789	2.209568845	9.086414492	9.017284133	1.654819422	1.547127653	4.229928075	4.371829253	1.530654128	1.384755381	0.525433141	0.416984839	0.725712042	0.646474721	1.487711375	0.832398854	1.288641851	1.143206828	0.842772404	0.732515981
7DUB_HKU	3.115263384	3.220999941	0.975894298	1.123411606	3.614585479	3.92117705	1.034092562	1.017298414	1.63861352	1.793021609	1.595026656	1.73253916	1.887304804	2.07643704	3.091871149	3.060405345	3.05575809	3.31184377	0.835402912	0.931586794	3.618772833	3.427497733	2.989828281	3.329208321	3.913686756	4.127667532	2.287413962	2.142445665	5.127711835	5.617916444	1.023630147	1.125791094	3.423139532	3.632553514	0.847724848	0.972553066	1.501859082	1.567983893	2.489824223	2.500526289	2.585715526	2.585454738	3.259107272	3.414119692	1.547928614	1.230566609	0.243471251	0.764615871
7ED2_A3P	6.954987389	6.925168873	0.320823245	0.620333369	3.257577696	3.279749618	9.708450326	9.596628213	1.726342643	1.686023786	4.917207579	4.840089426	0.698464573	1.058731618	5.007095215	5.228040094	6.680454427	7.04450539	4.296577544	4.444415538	8.14185654	8.190669188	9.393901071	9.73859674	5.948040871	4.779938695	4.506285277	4.511083955	5.983711867	5.782074812	4.296660319	4.423269708	0.972105585	0.941137647	0.359348724	0.551849427	2.513197932	2.559545537	1.433658915	1.549583309	1.479302333	1.528945951	4.749666116	4.70249484	1.093865078	1.00945245	0.819360364	0.599799933
8JNP_EIA	1.834685359	1.820902216	10.69867347	10.84219958	2.297825357	2.400025902	12.11625228	12.41253612	3.138387483	3.162558428	2.790611116	2.865054813	4.240463801	4.073647099	9.917052632	10.28391343	9.346511829	10.21403325	10.68812425	10.36852902	11.7428714	11.6381836	11.20274209	11.10215843	5.965228477	5.503203175	3.979200924	4.080600985	10.06555717	9.813570423	10.73485024	10.72802683	8.231659368	8.183011627	10.93679795	10.91300984	8.907888707	9.035813969	2.375989673	2.430280349	2.586520581	2.606030671	5.787904371	5.697824902	3.045102784	2.977948107	2.55258027	3.050963391
7Y9L_6VP	0.955635272	0.911802917	8.270656584	8.37498302	4.652382893	4.701445829	12.38788055	5.082225121	2.395775815	2.43547028	1.137529449	0.756888888	8.154758046	7.028027371	14.95032756	12.86919113	6.85439114	6.83081896	6.756732041	6.729886301	13.97010875	17.21343483	5.890951197	5.921795382	7.171529731	7.04291976	6.182984994	6.291757032	0.523907617	0.601553837	6.258113732	6.156159898	3.254932035	3.214727723	1.888505663	2.056278177	2.423706669	2.858886235	4.67117069	4.707773896	2.406763157	2.428334106	10.54650387	10.98952378	2.621317009	2.46086546	2.339132026	2.363066355
8UPI_SET	0.841407604	0.840484965	0.527826939	0.297029994	2.901720647	2.880890716	4.680129363	4.648763182	0.827403609	0.745670681	0.876378506	0.820308572	2.902755677	3.092152617	3.739936413	2.337646532	7.514262295	4.294046382	1.004033709	1.020975816	3.525172795	4.034936473	1.09190181	0.946041829	3.748915559	2.717889262	0.594599515	0.471399718	2.953612608	2.9827801	1.673791228	2.205915968	0.695242152	0.760455313	0.9401421	0.729979202	1.080062795	0.769554819	0.865997269	0.517990096	0.393026039	0.328214538	13.73112586	5.183246991	0.776213456	0.918704161	2.774840392	2.779947348
7XSH_Z8T	5.655726862	5.695153223	2.856119876	2.920559537	0.534721657	0.57171389	1.206901874	1.173679919	2.747351009	2.935281117	0.911541369	0.752482762	4.878748037	4.310559399	6.527258034	7.193826067	9.475885438	9.336303498	0.99467384	1.046002319	4.075914037	3.93137365	1.366674484	0.995424095	3.942272594	3.938981177	0.785978115	0.818988922	1.251923843	1.410752574	0.936193277	1.276193896	3.572477061	3.59565567	0.960872749	0.997277502	0.950600236	1.160928287	3.446711737	3.559306589	0.522593998	0.607914461	0.610927618	0.601650607	0.444741566	0.483448056	0.964400166	1.030745602
7F06_0TL	5.206041247	5.22914274	0.343338598	0.49590865	0.759755987	0.752125306	1.945828424	1.13545999	1.074907089	1.085514453	5.971409763	5.845862471	0.811342121	0.90330695	1.512192435	1.102906257	8.26939593	7.856788146	0.36940364	0.711214132	2.120084442	2.259745044	4.130923108	3.962178531	1.98010849	1.435182778	0.350085406	0.535318596	4.876857787	4.711105096	0.393697867	0.537427079	4.62679518	4.521351146	0.428414299	0.669514081	0.568200836	0.893989054	6.765942069	6.658967974	1.226973101	1.067496631	0.610549236	0.587483862	1.023025752	0.86366531	0.899380967	0.835881463
9BKN_A1AQK	0.610327338	0.499409916	0.422334004	0.423138086	0.254087091	0.247799572	20.71403206	20.95384271	0.383948399	0.16523221	0.375916214	0.164704421	10.11499039	9.332746976	16.04417248	17.15991711	13.79497277	13.9204869	1.580824916	1.582143384	6.545670159	7.088544374	12.05519864	11.7392286	3.085580143	3.380554418	0.381153649	0.355606851	8.577640482	8.657193125	1.665386517	1.680586623	0.342474431	0.394229778	1.282510454	1.288691089	1.667152583	1.615604465	1.23914152	1.248386776	1.642787832	1.610711196	0.691495684	0.491628816	2.03412115	2.020189821	1.692738025	1.672670588
8PA6_XKB	10.68402385	10.69173159	3.102399422	3.127176694	0.315762701	0.352737394	3.547187892	3.440255744	2.562046782	2.606808415	11.88712425	12.05129365	3.121157754	3.063775929	1.558751645	0.984518274	7.892209967	7.047125265	3.237089296	3.35404486	3.044346975	3.192910794	1.756063277	1.76851068	1.803845433	1.743855734	2.867797117	2.957903637	8.710942734	8.711146207	3.35882395	3.401140486	12.02665486	12.09574089	2.140031191	2.181171518	0.954778544	0.8968746	8.642210879	8.704053552	0.687398593	0.528433948	0.812767393	0.549687548	1.311129104	1.219688565	0.86596389	0.800217153
7B4X_SWT	8.982295171	8.836671182	0.35628792	0.467260445	3.973875676	3.972411306	5.08222182	5.505314164	0.460781165	0.348271766	0.292950982	0.275544551	2.171630104	2.112162171	1.654646781	0.931219473	7.933299096	8.632886583	0.831701321	0.835461452	3.961886985	3.826884463	11.10985151	11.32349891	2.878896739	2.678678314	0.700132773	0.823640735	2.633735779	2.945189456	0.865403256	0.889826637	0.95901802	0.859188872	0.748057178	0.893281356	2.888070142	3.067896027	0.226325302	0.254397609	0.508868455	0.370869319	6.24275192	6.850664157	0.746839847	0.325364394	0.315908699	0.237895718
7N60_ANN	4.558796144	4.557658262	1.246330174	1.131380282	0.519502122	0.343625117	6.196934888	5.251476583	0.430050159	0.344935227	0.853492025	0.573503782	2.579723655	2.039057911	5.088289366	4.575834581	10.15466944	10.14616913	1.514705328	1.419912917	6.518973357	6.637121959	6.783717304	6.911660168	1.220286676	0.583927888	1.106565873	1.091682926	0.711793413	0.870531225	1.296938331	1.559663254	0.685456053	0.581081062	0.402825712	0.40869767	1.401726209	1.324498092	4.601801148	4.592790653	0.82986447	0.459990345	16.88120441	17.11891848	1.165936961	1.118368766	0.203899282	0.326021593
7VWT_AO6	6.257663262	6.227481635	0.340286219	0.400261386	6.254504691	6.300065257	6.097251286	5.838790004	0.726647277	0.844285315	0.852391905	0.895757961	5.198498309	5.183213999	6.126725838	14.37293523	8.833950445	17.32875789	0.628248463	0.619673295	3.272375444	2.69912651	9.542633054	11.04616091	5.978898136	5.839211738	5.036148616	5.061522455	2.360815277	2.326049662	0.630753361	0.666950715	6.296284649	6.267076283	4.896245164	4.961344913	5.824279596	5.900724997	7.277979459	7.22001239	0.595624921	0.404096402	4.962585109	5.042419567	4.02559003	4.016755219	5.284948425	5.242236809
8BJU_QT9	0.8993623	0.863948878	0.75567919	0.814623873	0.953643115	0.875942966	1.185218809	0.944098418	0.712593261	0.596766413	0.721143999	0.582270377	1.443618946	1.633059844	1.830101757	1.8674959	2.550300561	2.280540291	0.389915016	0.410268631	1.424815174	1.077700015	0.94748825	0.677904482	2.840653552	2.699083301	0.392815183	0.323901572	3.402591733	3.037916914	0.363093795	0.385905942	1.118861197	1.053953319	0.359341169	0.323665449	0.666670179	0.521153355	4.731215603	4.770828293	9.349936425	9.557867356	0.823563196	0.667034969	1.846379305	1.763235062	0.968675403	0.804647064
7ZEH_IPQ	0.330170111	0.434564435	5.374995479	5.368296172	0.476167168	0.563648899	7.623832653	7.860384789	0.563658016	0.300904764	5.809363733	5.69786174	5.387287194	5.740193211	2.471747862	1.997921172	7.889694861	16.68874599	5.244316362	5.347577276	5.736489349	6.702386769	7.791545274	8.2224716	6.62095891	6.634752837	6.300586485	6.282351821	5.067064359	8.849555803	5.431191354	5.473938937	2.16062988	2.188663847	6.660332514	6.596594366	5.999746649	6.098140391	5.266443526	5.311879442	0.555470799	0.292312413	6.012340115	5.958103456	1.473409561	1.447418094	4.439288569	4.702731733
7Q8Y_9IV	6.600237001	6.647531823	0.379188719	0.38412413	5.042842747	5.048455611	1.942069203	2.032532542	5.989309742	5.988844781	6.53587804	6.574424949	8.093015161	8.167332601	1.904344843	1.548815145	17.61013202	7.879141767	2.049625715	2.002358274	2.050901955	1.991739471	1.4589592	1.492431324	7.567493305	5.397351758	2.6181333	2.583011124	1.563498958	0.940594941	0.922408366	0.94243809	6.676590861	6.569196487	1.696328635	1.607626405	1.716188814	1.678385095	5.76677411	5.832810576	0.802997557	0.750655925	1.969477166	2.205474157	1.707729897	1.672342251	0.300777707	0.329405492
7PJK_7SE	0.472920482	0.275631853	0.346466892	0.162170957	0.111240598	1.074628632	1.272256947	2.063212885	1.29858526	1.091689411	0.829488687	0.999936004	8.17415419	5.594766596	15.60858286	11.39631991	14.18534853	10.96567036	0.371777077	0.316838345	1.914755822	1.777209038	1.773415484	1.546466351	5.467951338	5.476039296	0.255077459	0.267138634	6.107918141	6.198375046	0.400294936	0.551453765	0.5613476	0.658764528	0.167992249	0.161728589	0.935476464	1.171712384	0.281304417	0.36098685	0.373366542	0.744237018	0.715352394	0.438766264	1.726047124	1.513880092	0.523658385	0.37653273
8CSC_C5P	5.304106826	5.304106826	0.36870398	0.559236819	6.094686439	6.085091524	7.917339795	8.498275835	4.259175171	4.127216831	5.023504179	4.873322032	1.600511914	0.704835269	11.91484668	11.36984456	5.053851999	5.357651099	0.527934064	0.576893285	8.856886633	9.031630016	10.6109698	10.53515743	4.129694391	4.549976296	0.387045533	0.562957402	5.774857329	5.956206258	0.532979212	0.857416995	1.054762889	1.076505099	0.266814773	0.356715867	4.502946077	4.903078073	2.489824223	2.500526289	0.938006664	0.889983108	1.142142202	0.73328558	0.847829157	0.857338715	0.908492475	0.729907283
8OUV_W3R	0.416864829	0.296357371	11.67577127	12.23165122	0.171858896	0.233520777	11.45126209	12.32784326	0.310477663	0.248971032	0.360728485	0.251854122	9.843965811	10.03099145	10.73993966	10.66455522	10.74473563	10.73171466	10.18984085	11.90209528	11.61983935	11.86606376	6.410436749	6.656402462	7.805218395	7.39100481	11.63015838	11.86841221	2.532678113	2.134166894	10.13083262	11.60643124	0.592720108	0.402847781	11.85137685	12.071945	6.445994546	6.5130013	0.194241812	0.224027285	0.376791223	0.24105137	6.460381569	6.526948585	1.90024669	1.926377588	0.273475243	0.23067375
8SL9_H73	4.714052332	4.716036367	1.039210125	1.337592265	3.477317029	3.534461898	2.505141073	2.393007396	1.891332189	1.820381211	10.61094196	10.77575706	3.000797675	2.424391527	2.250321376	2.2047067	5.521898158	5.491586109	0.760048413	0.997585408	3.964574076	3.980130063	1.793381481	1.790844069	3.025366298	2.942251618	0.536532985	0.720827806	10.37762782	9.852091703	0.828495388	1.259681827	6.664094641	6.702732973	0.939607676	1.245226318	1.034058157	0.871463531	3.83094945	3.91792483	1.464021236	1.344680066	1.055068459	1.015867886	11.64408564	11.59658863	1.779058316	1.847228693
7TN4_ZM2	3.73981121	3.67771027	5.933845737	5.969568644	7.826862531	7.73654028	5.21761839	5.07030099	5.47036228	5.306592888	5.693865081	6.035363129	2.52794188	2.408867341	5.494438965	5.852436477	6.49822799	6.766425447	2.580028792	2.447234047	4.862459058	5.380966005	4.942996102	4.84334616	3.913937918	3.763907485	5.940729802	5.834776195	5.35621626	4.949831626	6.042602373	6.064836683	6.350499205	6.283011347	1.454385429	1.466458307	3.310269532	3.50832361	2.942968798	2.92408258	2.095952212	2.017667948	4.51277033	4.691761807	5.455463004	5.621411799	5.642551131	5.775515897
8W8J_W1Q	3.928429281	3.944193849	0.219803704	0.274015122	2.023401045	2.045785314	2.22099436	2.021705105	0.361533865	0.458581435	1.875912805	1.896090382	0.827865955	0.97160064	10.62023721	8.498675053	15.25555189	15.684645	0.256719546	0.353040904	7.747241206	8.492883655	2.371649442	2.214073094	6.088799663	5.256962464	0.258753198	0.383738622	14.95602829	16.07571806	0.248630551	0.30820583	4.17444371	4.091549573	0.281537354	0.337101117	0.711273945	0.465103294	0.663026502	0.682465234	0.44832033	0.406092365	1.934433278	1.947721761	2.128840232	2.035937916	1.870179528	1.876540001
8OUA_W0Z	2.468637292	2.381386051	2.840728044	2.945641024	1.377598965	1.346007722	2.765742179	2.086651936	1.437546748	1.388677163	2.434007593	2.675092423	7.061582433	4.788486915	12.7096095	9.559017593	14.4326567	16.68191484	2.411718861	2.441721894	2.764297326	2.854418041	2.633973682	2.585617938	9.454443491	9.853815276	0.260498939	0.322593554	6.272737323	6.841152413	2.479284767	2.521847787	2.407721875	2.402959855	2.732998616	2.728741783	1.972888907	1.861483374	2.375516043	2.420616954	2.576075591	2.552898412	2.559428077	2.401451219	3.38916232	3.003763763	2.340628739	2.413820536
6ZK3_RIB	2.789769356	2.977330652	1.778290366	2.224919806	3.439455565	3.624432348	1.824558384	1.639755796	1.645527775	1.684307318	1.280387769	1.552908439	2.289895182	2.226716056	7.912343662	7.005818272	2.519115808	23.53252404	1.975136857	1.97679212	4.654794622	4.782993135	1.51389494	1.776159348	4.820808825	4.410358168	1.807987099	1.854040677	1.441611104	1.529791347	2.026950921	1.943784661	1.207946327	1.548037224	2.939215065	3.037115575	2.029946489	2.15715488	1.622097668	1.665181123	1.486093642	1.613204883	2.171023923	2.393946029	1.43757518	1.734974181	1.252023521	1.68163968
8PQ9_9JI	0.531907669	0.497419263	0.499671509	0.587822167	5.436600773	5.441390793	1.763161895	1.405867308	8.530788756	8.615365446	6.714498384	6.76629529	7.479130126	7.213122843	3.030404379	2.620394491	11.26501127	12.6529257	7.254939113	7.369607135	4.228892617	4.359243548	1.315357553	1.207279348	7.582500338	18.69899914	0.53704501	0.689259013	6.663707377	6.585667124	7.337859981	7.494797493	8.456512015	7.138316024	0.915166582	0.939353449	1.55961211	1.278642922	0.466500594	0.294508552	0.83699622	0.412847976	1.374639266	1.309602137	2.517673786	2.681902111	1.644682507	1.271579846
8R5T_Y4E	5.151693676	5.348276297	0.624852322	0.568643783	5.839887872	5.813178666	2.750088229	2.417691621	5.008358226	5.12801816	7.859636627	7.277133584	1.831567316	1.37228926	4.64540724	4.632388609	12.48526225	8.272312089	1.007207712	0.836912473	1.580273394	2.50077363	4.814987429	5.23050067	4.750347987	4.933374851	3.12438831	3.113452274	1.090851303	1.260551581	0.920334073	0.964049964	5.997765134	6.393681011	1.120015008	1.235065684	5.023201002	4.993279467	7.74567377	7.450218807	3.882745381	4.334353721	1.2211352	1.594701266	1.367590843	2.128830167	0.589014934	1.208253926
7FYD_VLQ	0.404327737	0.341283113	0.596740085	0.68073246	4.625504057	4.649579879	0.43146366	0.439634351	0.483983211	0.417815194	0.54733167	0.502879786	3.233878242	3.049333373	0.697072916	0.490773913	1.781871549	1.016240663	0.475835619	0.543512978	0.818688287	0.374885197	0.55564254	0.457252529	1.760775291	1.087162117	0.591116972	0.604075073	2.289029805	2.171183849	0.403695586	0.4672198	0.986820187	0.83920308	0.599445302	0.611634877	0.457184491	0.775419133	0.328059153	0.368577915	0.286851096	0.286409858	0.326959732	0.29748561	0.568355889	0.395198541	0.284904545	0.365103257
7L8N_MLI	1.84042075	2.20859128	0.523980759	0.403585381	2.301362089	2.487883813	3.975504145	3.370687424	0.396226384	0.321403005	0.412517816	0.330136165	1.711173622	1.281238047	5.095829906	8.064870659	6.484870145	10.67595471	0.743868925	0.509493388	10.82015459	10.20314936	1.465749152	0.949895385	2.352923214	2.482753607	0.526576025	0.542753755	1.888048569	1.611770869	0.638897372	0.521389908	1.087751847	1.280813505	1.36104169	1.715368566	4.780131346	4.388610905	2.221270787	2.184402605	1.223024893	0.392402017	4.446761392	4.561891011	8.153274572	8.320453398	1.199979905	1.264059884
7W2W_BGC	8.042933841	7.885550523	0.609505248	0.627345474	7.813383897	7.570936262	0.526393576	1.159299723	7.222159438	6.771884549	3.444582353	3.444828436	4.947021183	4.897753253	1.483930144	0.986885117	2.912872791	2.134271907	3.529322548	3.686098272	3.335108447	3.59688934	3.186424258	3.184183062	1.349756904	1.242328927	0.602917485	0.881668609	2.997148776	3.09736908	3.514663732	3.600610742	8.882434887	10.99936795	3.400956104	3.354834145	0.786173287	0.888441624	2.489824223	2.500526289	9.420050686	9.143051183	0.793420523	0.945500641	8.14819964	7.896235393	0.954156678	1.025748318
8RTW_TES	0.578975219	0.27885545	6.299342092	6.402879752	0.258950446	0.273840372	6.65647567	6.458891306	1.030334242	0.656316816	6.114072459	6.270386292	16.76627189	6.235265052	19.4440671	20.65159201	12.22300605	12.75274941	0.649191222	0.780383312	2.701912499	2.291338693	3.834580721	3.156088834	14.16143159	12.2542574	3.135599915	3.183022103	2.305543079	0.993450958	0.664435131	0.765190416	0.216341843	0.253080927	1.379255606	1.290157156	0.374247424	0.381253731	0.271663747	0.264874723	1.017979815	0.965653583	1.077555999	0.669247042	0.338331617	0.285509912	6.406706623	6.465502007
7THI_PGA	0.921619708	0.808619296	0.325857109	0.771451252	5.345377195	5.201780362	4.983570837	5.323504004	1.055364512	1.248641213	0.913082251	0.911377745	2.211945064	1.796965518	4.605873927	3.631119357	6.103655926	5.276610602	4.696135945	4.527878889	3.86003113	4.546082476	5.071381141	4.969515387	1.682161983	2.277899367	0.319988753	0.811724258	5.522401394	5.516314395	4.649924397	4.585275202	5.404509996	5.472460393	4.780095482	4.744271633	1.269789194	1.555704223	1.168995816	0.754299185	1.442739853	1.432285627	1.337517337	1.238799573	1.440551043	0.675167917	0.473061381	1.110527561
8ORO_VFH	3.151338085	3.10126459	0.324921308	0.342387916	0.297196904	0.457467153	3.092191116	3.315063579	0.38758864	0.490606512	0.65643564	0.567219624	0.819077146	0.702789998	4.900396817	5.100843613	13.72061081	13.31462759	0.560767163	0.55411609	4.839159033	4.741164641	9.123894196	21.79288961	2.211254261	1.407899449	0.40447706	0.49612758	2.580381856	2.639416114	0.586711822	0.564228797	0.478212047	0.528217987	0.338680674	0.354841075	4.612275916	4.655995871	0.467421165	0.407109076	0.384287451	0.484354718	0.281391182	0.382391772	0.418446297	0.440359023	0.314619081	0.496063566
7SUF_BVI	0.888240383	0.893072264	0.227527111	0.261699068	8.564136029	8.587560641	0.729338924	0.64796152	0.656226468	0.572361512	8.516546158	8.598970654	0.850615669	0.787077869	1.204154387	0.80090511	1.867511049	1.829521148	0.52860784	0.50351193	1.259528744	1.058463428	0.704915954	0.6480061	3.307048835	3.286615863	0.489568946	0.422203976	1.101522625	0.80136784	0.284058024	0.232697387	1.434552614	1.403959741	0.449221497	0.408944044	0.564738018	0.386702552	1.679480219	1.651927416	0.623186094	0.598204017	0.67979031	0.600052494	0.617798099	0.602030807	0.519483553	0.353075919
7UGH_2PG	2.023539655	1.841388994	0.386966668	0.58913338	1.783450002	2.055713512	1.908694628	1.890921952	0.717774551	0.70061529	0.889786031	0.90055901	0.412879723	0.835855464	3.400854198	3.528999595	6.976543013	5.027171	1.164761829	1.261320055	2.433811748	2.585988116	2.172933585	2.274215607	3.953687246	3.865806845	0.77034335	0.891177328	2.819906655	2.580522149	0.790019618	1.200223844	2.100436339	2.119504513	0.749914978	0.782441063	0.450382182	0.549949982	1.34199264	1.431982934	1.224302685	1.327895975	2.055193599	2.253703533	1.072883664	0.846834922	0.927878968	0.934122609
8YHR_A1LYU	0.668802259	0.437999592	0.462601871	0.401417135	0.127587698	0.193714271	16.57161238	16.64337909	0.655464121	0.484717687	0.441558994	0.268090564	8.367486	7.634991218	12.8538933	13.17750935	4.903212255	4.76362743	0.513358225	0.488696972	7.787520403	8.090118392	2.113986208	1.625878794	2.966101009	2.487209647	0.427554078	0.459324639	6.116851723	6.117258517	0.562006145	0.54097953	0.444427515	0.349657524	0.348578605	0.294530325	5.205121536	5.246840481	0.166873091	0.214106912	0.860414317	0.763164064	0.804625441	0.770659343	0.57468345	0.192027794	0.346382949	0.165227518
8EFN_4BW	3.151338085	3.10126459	0.561237572	0.637870317	3.802099854	3.816551735	13.04975265	16.10972182	8.38459416	8.412815358	1.753288381	1.251062163	1.780191233	7.344406403	4.391399968	4.910653908	5.866126552	5.361248896	0.777152235	0.790279757	6.022512827	6.408719795	4.407969185	4.065390613	6.227182242	6.788615829	0.679951792	0.679386787	10.18223532	9.900089371	1.006528431	1.027869386	4.058046791	4.048173754	0.830874335	0.845941078	1.363575777	1.51867582	0.23019437	0.246921298	0.662101281	0.403093178	8.96544683	8.942029759	1.131301366	0.96650985	3.659655695	3.721559717
7ZIF_IWA	4.147983328	4.171652433	4.556036022	4.596691569	4.778721234	4.797662123	4.818306521	4.525940157	1.18052649	1.257370598	1.471320607	1.460180855	4.302296847	4.32679077	4.832150178	5.67834797	9.634483841	9.743733385	4.313878337	4.396289726	6.106096545	6.267615189	11.13056926	11.19499521	10.45260033	10.15422178	4.671319291	4.673976258	4.98602752	4.534765666	4.32468949	4.389631306	1.861619141	1.862650203	4.393747926	4.507760235	4.187363853	4.236467055	1.193222005	1.134790446	3.975570078	4.032426926	3.866453685	3.851229704	1.457719127	1.381581556	1.035266237	1.221391547
6ZRB_SAM	2.199834164	2.300815812	0.129196587	0.379720444	3.525124532	3.568646305	1.37872959	1.134604297	2.352689493	2.308641463	3.094846858	3.086585276	0.995458148	0.588736817	10.90350457	11.81354617	5.997568962	5.065213709	0.364551473	0.514225826	1.647611796	1.360652637	1.212764196	1.097311135	1.105599197	0.873524673	0.139435053	0.385231114	2.667362069	2.658155198	0.283431157	0.372732445	0.707353117	0.386872333	0.113583657	0.234728818	0.756870842	0.752568107	3.909896405	3.852092051	0.470894529	0.350204246	0.468648272	0.509856916	1.452919054	1.519018511	0.929033892	0.898454711
8DKQ_SJU	2.135980672	2.143491669	5.195385924	5.220191718	1.281603466	1.270500331	4.958490764	4.543347434	2.264052933	2.252970386	2.293015942	2.169568533	7.334704647	7.571649731	2.61567148	2.266434075	10.39301404	10.61056002	6.785992988	7.048205624	3.240386375	3.588995957	3.897243439	4.271475087	7.962373003	7.304942446	1.794819488	1.945719228	3.62640699	3.867649094	7.153928551	6.804873101	1.306188889	1.392914488	1.253226074	1.646203255	2.101768556	2.082428548	0.555060639	0.52989493	0.527582069	0.913002957	6.139006634	6.693232251	1.253954576	1.290179265	3.86252624	3.875894982
8J2X_BLA	6.315001895	6.329844874	7.942778536	7.985813872	1.192887107	1.197794185	7.085215698	7.766537947	8.17570586	8.222117101	1.977137395	1.86169499	4.968830033	4.378230548	11.28972331	7.72272386	14.00264391	10.3838604	2.211252898	2.214225016	7.469289732	10.11036797	10.98869122	9.543812444	12.77215804	13.41860863	11.36442494	11.03557629	6.960780641	6.921806298	2.14408457	2.177145011	6.055518344	6.179039389	1.732436765	1.797638867	6.75285247	6.922418224	2.141964352	2.141393735	2.151945746	2.202100854	15.90924943	9.362770445	7.728781858	7.732670465	7.76511541	7.709386799
7PPE_7YK	3.151338085	3.10126459	1.074991719	1.09495215	1.103974015	0.970368279	3.364795918	3.333498256	1.299840169	1.27065145	1.747933743	1.258958178	0.962426495	0.689307312	2.29288879	2.464116246	3.444826952	3.236875041	0.428199156	0.426994976	2.75383759	3.023537909	1.41572315	1.228688014	10.63107143	10.82225	0.532599017	0.528082104	12.41386132	12.39869903	1.139612763	1.147414962	3.044000225	3.043229789	0.546967864	0.525562913	3.736592799	3.564788552	0.94688501	0.83655546	0.760896963	0.559474476	1.276391325	1.126917761	1.602215714	1.45066752	1.248469651	1.137710885
7Q5O_8M6	1.053668904	1.073929358	1.500077179	1.433600801	8.088325908	8.071056181	2.761504494	2.708912949	5.665065021	5.691764246	10.22616882	10.11162215	7.376262324	7.410374801	4.611591992	4.688144833	5.508707148	5.711836575	1.163068611	1.19012975	9.126874534	9.022504764	6.413168404	6.546909186	6.599814555	6.868706121	3.457122462	3.445527649	6.113019201	6.546552773	1.759629959	1.769929724	7.492884243	7.504015282	6.920084795	7.087583738	3.003459099	2.993800428	6.507570754	6.590826114	3.556435991	3.613262257	3.243061836	3.081855872	2.770580167	2.778697593	5.876020826	6.112402679
7EGO_J3R	4.004319243	4.132066345	0.371847488	0.354421755	4.059541418	4.110340497	2.765620869	2.826985495	3.316213122	3.239816477	6.813071187	6.634056775	4.172001267	4.15883032	6.946325914	6.669622329	3.507667278	3.973691195	2.526553198	2.524062553	2.094695455	1.542623883	6.609600526	6.698513535	5.57820208	5.317551132	2.436077678	2.467188602	2.943599	3.303781499	2.465484657	2.465277705	1.112358794	1.027004136	2.716554968	2.787210456	0.984975845	0.757831382	2.934252921	2.937152894	10.70603346	10.71577084	2.395637381	2.436409178	1.297901549	1.012308596	0.396270198	0.578738091
7ZRN_PPV	1.484012311	1.438406856	13.97955134	14.60023244	2.520475554	2.578844304	3.049452958	2.739824617	1.216399954	1.122673369	1.402198662	1.183522674	0.711589835	1.142398857	3.175428169	3.824104883	15.6825259	16.83861404	1.612813252	1.673374398	1.78568336	2.497985952	2.119873676	1.936088478	1.725185713	1.436719182	0.436501798	0.94465016	5.712155978	5.474648729	1.391109635	1.763595886	0.946570686	0.677185361	0.455805036	0.969165657	2.573510306	2.45100903	0.913640479	1.259310174	3.020551877	3.811782268	2.631245979	2.64246881	1.501361855	1.233370613	0.488471689	0.796605701
8I52_OR6	1.070340325	1.588325696	1.451372508	1.860819896	3.584542885	3.953898162	1.314567928	1.008113612	0.770909566	1.413475467	4.815773171	4.949622654	4.201194411	4.28655353	2.630116024	2.763799722	9.461776434	12.30018725	4.523991534	4.482126598	3.405861526	3.533881257	4.220451994	4.663595675	3.101643005	3.13513667	4.640932455	4.716972714	3.587950306	3.437079176	4.293321302	4.339697027	0.678232932	1.26904263	1.029464911	0.964356345	0.747843166	0.426981294	2.936316066	3.382396551	1.620344922	2.075545927	2.76102453	3.517738247	0.810564088	0.693930758	0.358144886	0.68887093
8SWS_IM5	0.614728238	0.562889558	0.165324915	0.170062099	0.433881287	0.5262347	0.881308468	0.569800075	0.995368563	0.959631086	3.022977483	3.009560339	2.26873289	1.865474442	1.458003278	0.635621896	6.592043198	13.64514874	0.250467073	0.255035685	1.029752826	1.122225461	0.730007396	0.535025009	5.487273975	5.018784448	1.773690476	1.776058727	2.898462218	3.207160539	0.30923068	0.348143046	0.806663118	1.041463837	0.455112856	0.393356162	0.38471873	0.36503022	1.840932433	1.793433339	1.822435427	1.820163944	0.614096064	0.587225357	0.43845963	0.447473606	1.882785191	1.919854668
7E08_HYP	2.292922197	2.075425817	0.469822587	0.502918741	3.61547916	3.67775507	4.757149781	4.132245382	1.332791407	1.632329418	1.541418755	1.623423115	7.798818044	7.698069274	6.85478435	7.366950714	5.361274741	4.053368871	8.370295305	8.336598108	5.338119313	5.579399899	3.91483812	3.879754034	5.670479145	5.634573647	1.662532028	1.703470028	2.261821655	1.86334708	6.369569419	5.21072055	1.855650217	1.728940684	8.342744896	5.135470538	1.834061702	2.056319027	1.705244175	1.556257517	0.753824547	1.060287958	5.485804111	5.899117089	2.247474377	2.156589306	1.685827449	1.705011183
7RWF_7TW	0.472973781	0.165177526	15.50647281	10.22994289	0.380441465	0.231233819	14.18045309	14.55313376	0.534250878	0.35640151	0.583594715	0.212070737	11.88346292	8.24264105	11.8051355	12.50258038	11.87360199	11.55689908	12.93974531	11.12213393	12.41798832	9.067288955	14.202296	14.59736699	14.04748139	15.37538607	14.29936848	14.27596463	7.163292496	7.954803905	13.81735244	11.18486251	0.54747995	0.423332522	14.89279278	14.94350728	0.572073429	0.496025479	0.180799901	0.117242571	0.441679811	0.187053581	9.927778783	12.44634966	0.852319793	0.155717035	0.343772896	0.272411154
5SAU_1IF	0.301362065	0.18480373	0.30147717	0.322373432	10.36309368	10.44333814	0.70437879	0.22144335	0.242760513	0.229131584	0.260711526	0.223844752	0.567214536	0.642829237	0.778338956	0.28539283	1.951139997	2.204737073	0.50212166	0.458297341	0.693092252	0.25949847	0.36024798	0.246150873	1.352281723	0.919922241	0.476533123	0.454669513	9.600334875	9.826197143	0.448706358	0.421406391	0.648076069	0.738734145	0.336305101	0.321073487	0.302485947	0.179749062	0.287276794	0.20354211	0.311319995	0.253279924	0.385659994	0.262015124	0.393216537	0.290836828	0.2537111	0.241188159
8X1A_G6P	3.151338085	3.10126459	0.65858981	0.697990098	2.768226531	2.724856059	0.669079033	0.595131582	1.148850742	1.206396237	2.783352093	2.693974865	0.910293048	0.787801528	1.231286355	0.969806249	1.4416298	1.021259545	0.667806478	0.639436547	1.237020134	0.702859575	0.971765068	0.848651086	3.346066526	3.296065908	0.606435487	0.539609411	5.00608899	5.461664698	0.845805145	0.872216877	3.044000225	3.043229789	0.281867367	0.49836738	0.599122613	0.664600727	1.642382507	1.606682259	0.549669278	0.54983628	0.773736295	0.912357125	1.085379527	0.977110426	1.267179331	1.16183804
8JMZ_UKI	2.331118167	2.318935769	4.307534315	4.264768528	2.638515977	2.787244454	4.116889185	3.94865343	1.62301572	1.890126436	6.950030751	7.037254064	4.35263422	3.961415128	4.137080614	4.644896129	27.79784402	17.84581795	0.557465897	0.633598451	1.446427643	1.577596593	1.119809722	0.869257189	14.92007786	14.98453093	0.805042148	0.826141808	2.234772104	2.587239016	0.713762201	0.826085613	2.846772067	2.761030852	0.872181986	0.8769341	1.143060522	1.188287851	3.556901133	3.574119952	2.952749565	3.044210486	2.222520466	2.209242179	2.239140092	2.258764351	0.986138714	0.990253692
7EO3_TRS	2.060268597	1.8969213	1.54734424	1.731850469	3.014969278	3.249436703	2.540997481	2.39377534	3.400798198	3.402448126	3.970901677	3.818212518	5.425263289	3.963737711	1.521952769	1.811103178	1.853926122	1.640421886	2.162533699	2.219198214	3.750655099	2.470259671	2.048846598	2.013113853	2.360644029	2.448414738	6.652540257	8.171092696	3.901234096	3.562842411	1.874256844	1.76808454	2.488979184	2.535672541	1.003586597	1.048344454	1.422206251	2.017837164	3.033395955	2.921312104	1.110167198	1.099638131	1.28903846	1.455959393	1.489240723	1.403272951	0.969544364	1.237392931
7Z6C_IEQ	0.340917703	0.370304551	0.320054541	0.521908771	0.360718727	0.461559428	10.13593972	10.60031635	0.76985931	0.628974114	0.633607897	0.584394431	1.940856661	1.55124804	8.839493417	11.46234851	12.24245323	12.15255541	0.711235395	0.69689534	7.949522841	8.003094943	11.05388747	11.10389931	3.136310067	3.327772382	0.341196072	0.428252306	2.382058735	2.582405433	0.575481274	0.643211065	0.44420506	0.571197818	0.376742607	0.431324062	2.250633635	1.97008965	0.288563369	0.297077844	0.776244022	0.655234934	0.424966139	0.343451948	1.067017636	0.872771796	0.45172073	0.316919393
8XPV_4Z5	0.33364297	0.164819829	0.509383116	0.551053056	0.731526663	0.724992878	0.679096766	0.418741807	0.613660651	0.566675135	0.682891173	0.552573896	0.795571758	0.984192677	1.1489437	0.612674279	2.771538233	1.706717979	0.354894467	0.397938536	0.964811016	0.575464717	0.725725334	0.484863666	4.748746036	4.748847785	0.401897409	0.584436688	1.676855082	1.685097671	0.399472295	0.419299607	0.253767842	0.173110726	0.492728338	0.533739169	0.544375847	0.569365304	0.276029659	0.16590313	0.532010008	0.481490019	0.645666391	0.541407709	0.633548127	0.487361916	0.542410541	0.41964277
8XAM_XRH	0.579329764	0.624497274	12.40131187	12.54970252	12.27257365	12.3370085	11.86574921	7.673858132	0.554899286	0.477306548	12.16744504	12.32361348	19.93186149	14.69835598	7.52677975	8.283277555	12.74671038	12.90075737	12.36597527	1.107363598	7.90162289	8.686609974	17.70754943	19.86528558	14.74989409	14.39489698	11.42958092	15.94008084	9.6218456	9.253267829	0.980256982	1.075609834	12.55413061	12.60406333	0.716563189	12.34902203	1.046406835	0.980647294	1.932409254	1.923084496	12.12751269	12.13934219	12.51789084	12.53071205	12.12477051	12.16225701	12.34386668	12.19792417
7VUU_3NY	0.822177506	0.866270576	3.455087007	3.13363548	4.372859763	4.392065389	4.568198157	3.78033151	0.619613831	0.569805093	4.251713584	4.111964013	5.23347599	6.729561659	14.57858591	12.25087708	14.78343304	14.62564591	1.045326102	1.233200843	8.364682154	18.25705748	0.940392184	0.882544321	10.6749691	12.55500443	2.571187014	2.455474816	1.451884496	1.318700392	1.144798227	1.02426929	1.603195981	1.470233119	0.869623447	0.767903503	2.115073641	2.046090137	0.493130451	0.536041469	0.556204764	0.561249037	0.470606911	0.529838549	1.835852649	1.859006523	0.361399135	0.374252165
7CQS_GJL	0.957453654	0.982327193	0.97237362	0.976558096	2.28013311	2.42649208	7.25138873	7.464600409	7.341974636	7.35197731	1.69657548	1.74592375	3.449440302	3.730050554	1.791143281	1.038584958	7.321097331	7.435740636	1.858615816	1.845928842	2.686873806	2.342950996	0.951119186	0.895718136	4.577104832	3.800177253	1.311719014	1.324326938	7.515659591	7.338144112	1.989999992	1.934643862	1.082346527	0.949243135	1.228912701	1.319247859	1.244701083	1.622180154	0.947918927	0.91179565	1.340695399	1.218661956	1.185411102	1.139551676	1.157778126	1.281398784	2.899819209	2.931471849
7VNX_GMP	1.377893463	1.281769761	1.165445095	1.212983199	5.767369127	5.701512251	2.585759889	2.242987637	1.858426251	1.844151523	1.422862608	1.511973019	2.288857196	2.103721956	0.551018771	0.265609116	4.321399968	3.629396439	1.776425244	1.903300047	3.539685812	3.687634226	2.665171237	2.276891959	2.838892537	1.405152343	1.339864811	1.662582637	2.24690342	2.200379624	1.835232574	1.886383119	1.40653825	1.42336844	1.46632945	1.454299169	1.032976455	1.117839644	0.586486778	0.598272434	1.014789384	0.97011511	2.041813094	1.739231467	0.469200962	0.316338496	1.863506528	1.864897029
7XVU_G39	0.898061419	0.66350773	0.2495229	0.428999045	5.003740504	5.079084443	1.383148338	1.545018821	1.058880523	1.045744021	4.754098591	4.816034716	9.180796214	13.8606752	1.241141375	1.357642856	18.32169013	18.60044199	1.084793365	1.106103899	1.363882774	1.455511807	0.9294815	0.943845808	0.915591084	0.721087867	0.338132668	0.567904779	1.157261677	1.014065771	1.309060498	1.231510691	0.577963846	0.60102	0.48798662	0.612584935	0.92247808	1.002747008	0.921342554	0.85743964	0.550471062	0.471652984	0.592443712	0.526198178	0.382638257	0.385786336	0.791275922	0.47923563
7FB7_8NF	4.133894052	4.075288317	0.304092205	0.311356969	0.405924251	0.493837911	12.25671139	11.3512607	0.260279015	0.44659692	0.464223299	0.635171062	8.622427907	10.11694811	12.91555296	10.40536604	14.63866053	14.28987381	0.356638008	0.295857969	4.485986671	4.175930585	10.5904959	11.35699292	12.01969819	3.960176815	9.523201065	10.54773534	0.317585371	0.314642312	0.343041651	0.236247488	3.30431496	3.297188634	3.157852576	3.211802012	3.46670997	3.536723343	2.489824223	2.500526289	0.401060635	0.494188821	13.85975148	9.789940883	0.823819442	0.210997604	0.279046838	0.310756713
7Y8C_IJV	2.440596096	2.440596096	9.319113206	9.19539458	0.704304239	0.87894115	6.485262943	6.382441208	2.87987424	2.787687242	3.772189805	3.852814023	12.77280434	11.02474526	19.56466709	5.898629702	6.29309446	8.240108266	2.405215309	2.845648611	7.022647708	14.52858661	2.357693399	1.741959215	5.176490334	5.466934477	4.30494132	4.251297216	3.711403539	3.66421978	1.749067653	1.980662631	3.724777765	3.724777765	9.094857104	9.236514331	1.426856541	1.706691109	2.782125309	2.678029106	2.015124845	2.366821215	5.061916124	5.189110372	3.666235782	3.740342836	0.512473402	0.800817199
8QML_41K	3.151338085	3.10126459	2.665708973	2.911326259	2.943216957	2.996100711	3.280063211	3.54853197	0.941461527	0.922414673	9.655308538	9.680608586	4.947021183	4.897753253	4.361214258	4.34804194	13.98094699	13.89406548	2.190493574	2.243624517	4.418973593	4.682456499	3.974392798	3.5885605	4.03750127	4.013716132	0.498020595	0.769815955	7.679995291	7.152922231	1.480315284	1.611242029	3.044000225	3.043229789	0.771188096	0.74938059	4.303476965	4.509346898	0.748964238	0.799809851	0.622000782	0.929806002	4.458201239	4.627287933	4.169054277	4.041529964	4.428408275	4.560142507
8EA6_VMB	0.37892056	0.239517895	6.444121139	6.508991791	5.737712775	5.731369293	8.241237836	9.650229389	0.884873381	0.497240114	0.771199326	0.34451972	5.608771182	6.173659802	6.721152898	6.621949455	10.30030381	11.13602622	6.830498138	6.994523203	6.113506899	6.787684285	5.809343775	5.631047693	8.985144445	8.635653624	6.21813216	6.191348223	5.308217333	5.214341019	6.269992153	6.427486467	0.738838395	0.656893605	5.86256927	5.914597302	5.634874181	5.633329512	4.057766794	4.090115413	0.412595778	0.215000059	6.889728236	6.756195885	6.134663796	6.186691125	1.685928386	1.389855302
8X74_92L	0.805142629	0.427847372	14.27430103	10.06852099	0.914754018	0.936352325	9.039380934	8.478039846	0.613290812	0.542629612	1.61758056	1.904200396	7.081250158	6.579696248	10.52466212	10.39896729	12.69630853	12.47501466	8.186069799	8.259721054	8.109412858	7.65981997	7.548980916	7.689334941	7.427571854	7.511288043	8.087985764	8.029792111	6.213949788	6.22227697	8.291111027	7.780749612	7.350617074	7.64911452	9.222034562	9.016338048	2.71131297	2.931019523	7.066372483	7.224675283	0.607789021	0.568233447	9.236095085	8.647114689	1.227455329	1.029074584	2.366637295	2.460059189
7SCW_GSP	7.501158605	7.589843569	0.230264837	0.612773474	1.858736928	1.63004424	1.213801283	1.065778806	0.979077501	0.890229376	0.937078238	0.848627292	0.43487435	0.434227071	1.569408074	1.428581811	3.965331683	4.276191642	0.18303072	0.426197173	1.039848289	1.00554	1.119782303	1.121395294	1.154932053	1.01393463	0.198594181	0.423727401	3.182313116	3.116383018	0.22955455	0.437136452	3.2324572	3.192443007	0.199267272	0.546892812	0.803479488	0.547866503	1.112416961	0.995859188	1.777073362	1.901854481	0.913345503	0.972366533	1.091385939	1.023844702	1.481421389	1.549689924
7R7K_25J	5.531079402	5.671065469	0.095893435	0.252696276	0.287351103	0.269499616	2.296591913	2.072070154	0.602487533	0.290713386	0.420038763	0.297129308	3.23163337	3.206150434	2.26526121	2.054197443	1.61959825	1.041927049	0.435620127	0.357899766	0.814210656	0.706746017	0.659063557	0.53905124	5.709681487	5.567262389	2.271346077	2.208260899	4.454763056	3.830632001	0.45858972	0.380553353	0.560761172	0.538461077	2.067382163	2.04700751	0.318705288	0.250062658	0.387078119	0.258379962	1.937740925	1.920571511	0.285035019	0.241811775	2.068762543	2.01415433	0.313573512	0.206593596
7OLI_8HG	6.865294314	6.857347591	0.221929025	0.197466857	0.355478333	0.460359016	5.23910144	5.127211743	2.556813845	2.696603151	5.495635251	5.470691583	2.503234111	2.748360623	5.203874706	5.345384196	9.638742935	9.297013505	0.619215179	0.385508812	6.753568922	6.175686231	5.131133704	5.09189084	3.240242544	3.161057484	0.417365864	0.309063795	3.04593085	3.108266367	0.858180138	0.862110219	1.265605962	1.230823724	1.852463242	2.223254432	5.430050203	5.300015085	0.383515503	0.359670839	1.822435427	1.820163944	3.13336742	3.267200535	0.678323978	0.583000141	3.534147763	3.570035716
7WUY_76N	2.200059594	2.177797911	2.296565511	2.325346192	2.09700014	2.129309871	9.517068663	9.353667373	7.772132991	7.828967317	8.472576825	8.629706856	12.41573635	12.68791977	8.075361384	8.150814986	14.00671174	15.06044346	13.68221529	13.673934	9.600080695	9.680089577	1.480424623	1.498367014	7.964969226	7.171489271	9.468934901	9.554534144	3.404128771	3.137538831	12.17924412	12.2061526	2.260117902	2.280777664	8.091480581	8.060459771	2.281005273	2.293403027	2.186055887	2.228130997	2.374840028	2.444883325	3.985546173	3.948593998	2.102632494	2.159650821	7.765111949	7.898432914
8Z4R_A1D7Y	3.175788665	3.083317095	1.056936366	1.118844924	3.287968231	3.309650443	5.772065404	5.091891062	3.060921329	3.033954836	3.100465478	3.031612967	8.343436082	7.317224179	3.282086825	2.747070891	5.649528155	3.652861991	2.951747467	2.971229975	10.17123958	11.14252442	3.974913691	3.52551958	7.087987264	6.084343255	3.16535788	3.092241689	2.937904746	2.9997853	2.951896317	2.991621686	3.14439269	3.070452586	1.003550584	0.900060323	2.945387351	2.978766234	4.392582632	4.458274869	3.016980242	3.019882616	8.901080168	18.03703193	4.421343859	4.457005707	0.315388603	0.333885007
8OWZ_KZU	9.894655727	9.873671104	2.065653219	1.96737116	2.326992827	2.344050721	2.822860221	2.509815872	0.919442655	0.917347245	1.232372528	1.099361434	10.24291829	10.32973761	2.622405383	2.499444179	5.027862154	5.578423984	2.401219429	2.361529125	3.146387984	2.959833241	2.490378956	2.647677186	12.37632391	12.08509756	1.961118437	2.02804042	9.086772062	8.511178622	2.003501564	1.999493209	9.599508182	9.689476656	0.947709141	0.978132927	0.971037854	0.885422167	1.793807561	1.886861705	0.860883036	0.75164842	1.81041029	1.790427519	2.632862776	2.630237869	0.919260536	0.797837756
8JNC_E5I	3.151338085	3.10126459	8.00178307	7.893748407	0.664934685	0.800392246	8.253379669	8.123738177	4.038303133	4.169178756	4.568146996	4.750564692	2.893451526	2.389455145	10.8600096	10.46822257	5.146929689	11.57165709	10.57777626	10.62551635	6.956192896	6.727723528	8.224832308	8.161765662	18.524021	17.60760507	2.228018739	2.325190275	8.126621859	7.997197678	10.81740561	10.88632294	4.191045144	4.159729262	9.374434369	9.286120489	0.405033977	0.459996197	0.741790997	0.795125305	3.729143211	3.73296671	6.199182441	6.027213933	2.120498031	1.839848087	2.357163544	2.336268357
8PVS_GLA	1.592530039	1.587369657	0.243685354	0.272995914	3.357515517	3.367672144	1.869674754	1.497070323	1.567448436	1.761881778	1.568438587	1.785035505	4.445525385	3.908324871	8.532180698	15.48773123	10.36311889	13.09440186	0.681244714	0.728143196	7.060887226	4.383706337	2.464808755	2.446180899	6.63478952	6.825865802	0.605919114	0.61557728	6.861527198	6.966331443	0.688300088	0.758652761	3.63620159	3.7444465	2.397202464	2.47228002	2.310337329	2.13911445	0.282575006	0.261594416	0.934271372	0.744744529	2.294049725	2.379415022	0.748157726	0.67604197	0.310152769	0.235089339
8D88_N2P	1.574602188	1.280438444	9.013350735	4.214165512	5.081381955	5.05778114	12.36915778	16.31353302	1.320279144	1.37631479	4.865897979	4.628908134	16.63490627	13.27856122	14.74564094	13.37293445	8.591564344	8.691340663	13.33679581	4.296344562	7.479351854	9.301988787	11.21345915	4.131096621	10.43074791	6.195769831	9.973929303	7.789220684	3.582811656	2.887411757	13.06437895	8.619966585	0.958970757	0.85200323	8.062100468	5.616629103	2.66343986	2.672086952	0.874888028	0.933606645	2.107872828	2.029503574	2.486444308	10.29259779	1.189076811	1.217677067	0.743726878	0.946621898
7Z1S_NIO	4.890879757	4.950137774	0.549928599	0.576988296	3.64732923	3.453644102	2.102312207	2.070954972	3.705243579	3.540897947	9.396206872	8.11413337	2.137072033	1.957845352	2.219289837	2.636970698	1.981554539	1.486203394	2.419738807	2.72977646	2.610783557	2.203939391	1.97252121	1.822541973	2.33963624	2.648937529	0.652448286	0.487587854	0.946272421	1.098090477	3.653175856	3.50103282	3.707022705	3.696986094	0.588576893	0.359138681	0.798589288	1.03756297	0.410906434	0.388884359	0.54873576	0.819406366	1.144715089	0.992659938	0.873140611	0.873343157	1.582094418	1.804437503
8K06_RP5	4.593699875	4.276865197	4.751084724	4.870514255	3.495918334	3.564450117	7.898335251	8.347348823	3.44277075	3.614095415	2.43589998	2.42680944	4.769934163	4.665219926	7.817623627	5.811248764	16.53738086	17.43594748	4.732007446	4.692376758	9.583131349	7.611440777	7.513536042	6.291093159	4.669819031	4.844530765	4.789677871	4.907697486	3.398413654	4.293799229	4.855063411	4.88383744	5.157703553	5.129205255	4.776129398	4.823580383	5.226831754	5.310541455	4.41128037	4.45134966	2.748106657	2.869188981	4.85601216	4.501458295	5.240529095	5.238074302	4.61633905	4.500941619
8JQ4_RM4	0.56285254	0.894210058	1.051344546	0.756760387	3.375816713	3.532926227	1.625978979	0.582380983	1.603928891	1.756521226	2.875503672	3.20292015	2.107240762	1.38148448	15.03211288	12.85661156	3.758296235	5.573466949	1.153542563	0.813829519	1.854362432	2.555876209	1.634784887	1.40719196	4.606485777	4.374559262	0.252916574	0.423590454	2.722938588	3.225788103	1.117269002	1.342952067	3.667914071	3.576971044	3.039070739	2.973531303	0.820066018	1.112141799	0.461285272	0.838811147	1.38529243	1.465757546	1.282281277	1.393905271	7.880592887	3.417806711	2.202710406	1.971987432
7VTG_FJF	0.568616911	0.65155733	0.395214546	0.489671319	0.563015635	0.53024781	4.215269936	4.122289661	0.787133166	0.547528495	0.789068375	0.544037711	0.995026848	0.703437046	3.972723558	2.783137864	9.194941558	8.197717862	0.76478626	0.881413808	2.814992429	2.590113921	5.546898011	5.414960816	9.412624219	5.544281427	0.390256182	0.497180002	5.524593909	5.422070551	0.769640392	0.933731497	0.557650814	0.623850347	0.621678226	0.645602951	0.727147705	0.522448676	1.715781677	1.816190255	0.913096547	0.734135191	0.746464541	0.461452893	0.510918088	0.496119658	0.558944749	0.3277576
8W3W_A1AFO	2.592298947	2.5382322	0.104897354	0.216145108	6.064108309	6.099988559	0.513772517	0.260124255	0.663502621	0.542476309	0.610976154	0.708177882	6.949780634	6.934066908	13.6642679	8.70983234	16.75761429	14.22940189	0.495282016	0.388596254	2.508273112	2.316502661	0.639726369	0.65113806	9.053655352	5.935105372	0.175099146	0.218394587	4.904259644	5.070313026	0.46339107	0.556262438	4.235677989	4.27688498	0.144567685	0.250543488	0.935180479	0.776507554	0.317475977	0.3385182	0.566307205	0.563816011	1.108637452	0.730809722	0.606833475	0.602896418	0.511121529	0.461671562
8DUH_TVL	4.824000556	4.832321505	1.972025018	1.85812401	1.452893559	1.424998783	2.187694787	1.991235093	2.19239278	2.071517369	5.450901295	5.763738048	2.377428235	2.623283709	7.501257054	7.651945287	16.07934255	9.999754925	2.279849663	2.268784957	3.238171603	2.99304441	2.132531523	2.08540965	4.109418628	3.120408435	2.184980982	2.171252279	5.543492407	4.850574792	2.575030447	2.603058938	3.340511915	3.556994151	1.601801369	1.63819661	0.788894706	0.665039883	0.334248998	0.340655188	1.671740026	1.405306179	1.891155949	1.64645586	2.29407816	2.16385289	1.162867837	1.128668155
7NZY_UX2	0.90628476	0.875208225	5.316367855	5.336966043	4.4180754	4.503215984	1.264650041	1.105300283	0.39891988	0.250812249	4.550148471	4.531126066	5.178382036	5.005260747	8.083627883	4.614770599	6.638804311	8.978474521	1.029964172	1.056844604	0.590798935	0.307192829	1.087144369	0.875848476	6.91745591	13.86393978	0.820187857	0.772438935	6.150199821	6.159991595	1.047331241	1.09871941	5.038531605	5.071299506	0.923101487	0.898105332	0.949311857	0.85167177	0.872948636	0.857727085	0.941197872	0.841539407	0.307147277	0.147278753	5.997114249	6.023353855	0.67196915	0.275708415
7BKU_PHN	1.97469541	1.943872433	4.204380313	11.50232123	0.177139372	0.26109859	3.545648905	9.757206857	0.480276757	0.390809062	2.710521566	11.71719084	7.074240645	9.608198559	10.76735459	14.04685031	10.71909668	13.7803442	4.516104703	5.479457912	10.53390821	8.130894795	6.068658686	8.89825639	5.142625715	8.525613898	4.52036915	11.47423155	3.889252695	3.567362505	6.95612525	7.139798413	1.6216344	1.615467441	2.491634645	2.537539577	0.634929361	0.392969158	1.321479544	1.328267944	2.689387915	2.669422571	7.670836047	8.188990562	2.552894332	2.584241377	2.49426909	2.537975804
7U9Y_M4U	5.815951484	5.840857231	0.394168191	0.383164534	1.295571778	1.307622769	1.715751882	1.415325959	0.891577178	0.789857097	0.886051223	0.853745081	1.561510735	1.207289489	1.874014683	1.814259545	4.772617888	5.813982213	0.519257418	0.628697483	2.208144816	2.238086519	2.12615722	1.739782634	4.428376912	4.904361672	0.667356121	0.700917705	2.870433862	2.667670971	0.499615782	0.553029758	1.344503178	1.363846005	0.412263371	0.419354259	1.287133147	1.204727352	3.366014461	3.397589908	0.643417466	0.544277025	1.450877844	1.339710334	1.567855745	1.470908941	1.132570622	0.839801438
7ZO2_DQM	7.294284531	7.294746936	2.820517222	2.86379099	10.63952075	10.67450674	2.375943931	2.343850936	3.842690789	3.868100018	7.873910789	7.92997984	1.51118735	1.493213213	6.721098249	7.280392272	7.268054808	7.317309863	1.990489707	1.996261271	8.273751933	8.426008537	7.602174325	7.793889673	6.084080672	6.327598475	2.377162262	2.450475072	5.622133581	5.965692618	2.066013889	2.217616709	7.640078917	7.594792626	2.544142908	2.770104751	1.30413033	1.447239358	7.738718647	7.657447098	2.239557899	2.454321975	2.784977138	2.831653025	2.592026763	2.651398589	1.087052725	1.213181379
8QBU_42J	2.132405375	2.125366321	0.288836788	0.502808553	0.756645617	0.740196591	1.865054388	1.916373739	1.053777049	0.960985894	14.96272446	15.43701251	12.39412333	12.59415975	11.17767954	11.89688906	9.247457955	8.459524784	0.215317978	0.338592124	14.04688973	14.66973763	14.27659845	14.3923732	11.1104654	11.69222281	10.74074343	11.77015196	0.977440106	0.673870594	0.377829809	0.495043458	0.450850366	0.354310175	0.352695995	0.521724755	0.620960607	0.397639325	0.471064687	0.209697167	0.498927635	0.587888912	1.070129389	0.87548259	2.068622407	2.03883243	0.21508571	0.198663873
7V6X_5RJ	3.11411996	3.159528737	3.201691468	3.122152877	2.725008612	2.764973166	2.836062343	2.484560098	1.424642802	1.411247599	1.45625197	1.464049944	5.133948982	4.528717669	1.854129562	1.73302009	6.781430227	6.705158644	2.884951625	2.811945176	3.583664142	3.261946735	2.922116768	2.926102433	4.011740905	3.745013806	2.865508232	2.983358114	8.469103381	8.613558951	2.773440329	2.679865342	3.240968756	3.223035946	1.982924844	2.03671744	1.8848668	1.850030654	2.246219282	2.330189185	2.342203319	2.398513039	2.803811707	2.86888303	3.166222694	3.178227998	2.035703585	2.015685105
7UT5_ORO	7.647744192	6.075632096	0.261701744	0.439433689	0.295103122	0.68497224	4.434618268	3.197118175	0.147358536	0.335022372	13.04528067	9.34250374	1.004301439	1.179857818	9.081833533	7.78514939	5.648731001	7.385147807	2.898754488	3.146975792	6.387565102	5.862952344	4.152000772	4.103444028	4.046232	3.524571767	0.260220836	0.510140122	4.009928325	3.901047392	2.916088304	3.128884682	0.845904433	1.270861097	0.156695631	0.365387816	2.646018722	2.624389216	0.168131504	0.35196894	0.684321125	0.916114074	9.253691315	8.905966273	0.703836693	0.351845123	3.74446541	3.749918154
7FEW_CMP	0.406017226	0.328298125	0.148764443	0.383624865	1.909883482	1.948472365	6.317764748	6.79057196	2.801212759	2.980319987	2.823454945	2.903083561	0.70764224	0.300263964	9.59895163	10.27099869	8.179842458	7.732836474	0.3176756	0.42467803	0.778300354	0.580242079	14.57975871	15.67813962	0.76454824	0.224856695	0.172445952	0.225016918	1.784844965	1.859679687	0.290065149	0.388487853	0.317365785	0.27329909	0.184101584	0.326457772	0.33040085	0.206195469	0.186411916	0.150157414	0.360999696	0.208004561	1.86833841	1.918399824	0.318195873	0.1446328	2.469143769	2.460733138
9MIU_A1BLJ	0.554084326	0.499997951	1.318752312	1.548479365	2.836509309	2.897119846	0.831706558	0.664506708	0.797127088	0.787662031	0.994462009	0.922986296	1.183355899	1.111078672	1.889711448	1.820837566	1.395200107	0.418696504	1.547437796	1.756933818	1.044933335	0.767872185	2.097137416	2.209013358	1.093418159	0.851879864	0.693892832	0.618339726	0.941613247	0.803868592	1.792038111	1.981422284	2.511732885	2.475077538	1.735926862	2.022255962	0.316364495	0.316373806	2.489824223	0.321355802	0.617499537	0.312174603	2.087502942	2.267216933	0.681138674	0.469514925	0.398198197	0.275996398
8CVQ_OYH	1.304250896	1.063430198	2.017081643	2.05887577	4.564785801	4.53568079	9.449646947	9.072204445	0.733862872	0.597618132	9.280134949	9.387377539	10.07871385	9.659253623	6.548236507	6.334813161	13.76574257	12.53161289	6.479325385	6.571591737	4.39447084	4.773589129	5.379282332	5.411832388	8.268317202	8.206731485	8.809177716	8.699100787	7.330156666	7.034266996	6.310068954	6.383089671	1.451622563	1.398288322	2.874324687	2.867448237	6.081183655	5.867009919	7.399183317	7.408967286	2.179346572	2.308564956	8.443313613	8.36257265	1.028264014	0.876304097	0.861064448	0.77272915
7CQR_GEU	0.801009551	0.714479102	0.391853213	0.586455762	8.394158378	8.487081962	8.561845638	8.440801605	1.804767535	1.716234742	8.312072382	8.311629768	5.308183209	4.701088275	6.743797075	7.35357853	7.05988048	5.645066615	3.638363984	3.625988034	6.823808717	7.171716836	2.502678136	2.282912854	8.48897356	8.558791917	2.305982493	2.317740318	7.983113181	7.403296561	3.812470434	3.78426144	3.936102667	3.925328797	2.874324687	2.867448237	1.948348248	2.082081319	0.476294608	0.590423474	1.908408765	2.07439543	8.431678175	8.557390433	1.913433974	2.170171803	1.530690505	1.530804291
8ZTX_A1D83	0.300062465	0.241593115	0.267940907	0.241742276	0.412768453	0.303823838	1.081151912	0.903388632	0.279690099	0.157697107	0.265598666	0.143023653	5.758608534	6.237412555	3.075629205	2.800885477	4.360539997	4.768253783	0.18856483	0.199941289	4.01423278	4.010692151	0.696708121	0.485179778	2.609966585	2.430141557	0.527729562	0.3936262	4.275384304	4.286497498	0.173480397	0.242168731	0.535151251	0.408270858	0.314166139	0.317033093	2.134673787	2.037906959	2.047597768	2.047827449	0.568620805	0.482575798	2.131878772	2.070832757	0.692351315	0.313870364	0.383730954	0.222674823
8TNB_IQM	0.490686391	0.407644693	0.328606389	0.442514772	0.438748545	0.377020505	6.046053279	5.961737229	0.676421903	0.592291267	0.376628524	0.392569652	8.333131602	8.416342035	5.187448931	8.661592307	14.18984005	10.79689874	0.558454074	0.663758548	7.348516821	7.685258858	0.839343899	0.704841094	4.601986017	4.312645093	3.251246773	3.174929919	2.874090442	2.825713957	0.345878705	0.414794685	0.959313128	0.918409328	0.596490176	0.561765341	1.534561071	1.577369153	0.400711377	0.354304697	0.682111555	0.607001078	1.184708349	0.830429835	1.014350983	0.666417488	0.317169472	0.158962543
8OTM_VZI	8.74570997	8.739471395	8.251493544	8.182816506	0.859967657	0.882019709	11.93776208	11.53354501	0.553562881	0.364541399	15.57412917	15.57988432	7.04863574	7.16372204	9.506676977	10.15798216	11.73231799	11.94357094	15.58358159	15.5595246	12.49644898	12.65349877	10.84638273	11.00999384	10.17306171	10.51528168	7.242540495	7.372920252	11.45631489	11.35363467	11.47792441	11.4828184	0.69910031	0.604002413	10.7937323	10.95376857	11.3244295	11.45558932	1.760716118	1.77693785	11.47170544	11.61314926	5.71797561	5.73806614	11.61318414	11.74233132	11.18603938	11.3440831
8H7N_WYW	0.611065776	0.596918709	7.307127869	7.189423688	0.699517311	0.731488025	16.58461	17.36280227	0.64240415	0.623964001	0.633737105	0.562513237	14.66478057	15.8069482	6.577919489	6.500367557	12.72368707	12.85840348	6.474107745	6.420123864	10.96812625	18.91409196	4.351151993	3.844587915	13.7242849	14.62540535	6.454175217	6.468531723	6.958743183	6.553113403	6.92515679	6.974009284	0.751497185	0.711966964	6.407122819	6.43190678	6.839744904	7.003950771	0.381244867	0.333888862	7.137212491	7.107312758	14.33487843	14.46985696	0.710561347	0.413569019	6.683932704	6.495357657
7T1D_E7K	7.399894068	7.608040667	3.229541685	3.196519671	0.342387594	0.325373215	11.9322516	11.61341716	1.717920284	1.663447543	13.70938407	13.87981441	12.31777462	12.20355745	9.291276278	10.41251648	4.783104045	11.29407464	4.153856877	4.27924172	7.872013014	8.223824599	11.4296039	11.27868992	15.68515708	11.8387183	2.970061334	2.94951095	2.399713816	2.044735148	3.399957367	3.306407954	3.044000225	3.043229789	2.578895545	2.58675869	0.941071926	0.708196304	1.688728513	1.676205477	1.556852659	1.533805435	1.065499674	0.920319271	1.327187182	1.160400392	1.465367702	1.45870825
8S1X_BB2	1.374552488	1.258574817	0.55686732	0.615376669	5.960752715	6.004009839	1.232666928	0.932143722	1.606562674	1.52647939	0.860384001	0.674066794	0.862252125	0.901948324	1.695912588	1.324347106	4.869923293	4.455666518	0.928175664	0.957320898	1.668106034	1.208061517	0.748627485	0.392446673	1.81397112	1.335470469	0.573249861	0.74946857	4.092345093	3.604941072	0.963907177	1.040521041	0.66913756	0.631470244	0.637662892	0.703345508	1.04473256	0.840258871	0.717652056	0.746142423	1.072375483	0.878003175	0.73946104	0.468497509	0.941651234	0.767206373	0.801678352	0.827669613
7WUX_6OI	5.371696287	5.544878667	1.839336058	2.089047308	6.625444083	6.767702188	6.109627644	5.663246715	2.020115374	1.976437056	3.32409472	3.065202243	7.263285534	7.283868488	11.0823685	12.24150383	6.914099652	8.447258777	1.002028287	1.429249585	4.324597269	4.152512945	7.078334845	7.284103932	6.15612075	6.258711313	2.610066635	2.689281006	5.553537614	5.07754816	6.172067015	6.385706772	6.292467993	5.95241977	1.081652976	1.33676232	2.544776307	2.872500629	5.517029627	5.552216921	1.239064167	1.40039085	4.442626839	4.610420667	1.366632639	1.067842316	0.902194459	0.880225858
7PWU_89H	7.066757511	7.016279829	0.536974504	0.627014756	1.019398063	1.114348502	0.974214075	0.928662078	1.171267689	1.198779285	2.53792268	2.546395318	0.992467779	0.607422074	1.099180248	0.48363445	7.90669927	12.58388274	0.507946371	0.585283108	1.978965456	1.598110153	0.912056589	0.692305787	3.121300773	3.52370058	0.237838433	0.224321978	3.050001189	2.910471246	0.478355071	0.653670557	1.21221402	1.158093505	0.794042989	0.704502267	0.912038713	0.664227503	2.542115613	2.526959612	0.642912721	0.553173816	0.444205185	0.467370998	5.227121445	5.465904908	0.354215222	0.460690367
7ED1_COA	8.479826788	8.514149111	0.581643832	0.706297171	3.269979345	3.265424648	12.05023792	12.23373886	2.701522567	2.733277896	8.727024725	8.508055149	0.743163198	0.730871712	8.796524809	9.401118566	13.07374363	10.46798724	0.932084824	0.92839759	8.143058692	8.52555154	5.487694687	5.532733459	4.456424318	4.406802801	0.627636009	0.711394981	8.936600471	10.00862254	0.952147625	0.901460716	8.472273105	8.337133457	0.567935937	0.724042985	3.541202769	3.666560802	4.591489504	4.561569757	1.13774939	1.004536287	9.826918877	9.967262115	3.956218805	3.950769988	10.73396982	10.88522283
8EWZ_X0I	7.867121649	7.771772597	2.257850635	2.361009856	9.081897048	9.049994261	2.220274442	2.22341774	1.737147288	1.737942348	2.153616795	2.154379798	7.903001998	8.27923174	1.947862816	1.863317208	2.688063063	2.484003398	2.248832621	2.218930132	2.311504208	2.125179905	2.285182006	2.178881352	1.70697824	1.537629854	2.520698592	2.582502806	2.310995592	1.808609611	2.30109319	2.26674248	0.821810255	0.896703618	2.519246984	2.531704639	1.632905968	1.610419732	0.678240508	0.69780107	1.257090964	0.840790803	2.326616137	2.273750878	1.344067343	1.29263178	1.161685482	1.022553971
8FLZ_7IT	0.662864024	0.525382138	5.108998194	5.076848001	5.609142812	5.553204511	13.12447099	12.83365112	5.553559665	5.736314548	5.467498323	5.785996002	5.643715815	5.443093775	19.3799737	17.72602578	8.144167853	10.93101818	2.216743901	2.210789059	3.306915271	2.870783108	1.662528382	1.672909386	11.18783399	11.49522774	1.049608805	1.016055176	5.505119798	5.350416313	4.645979605	4.611951263	1.251899685	1.290328442	2.874324687	2.867448237	0.788866054	0.810560672	1.311061743	1.263513712	4.719406003	4.731331575	2.903743803	2.922602471	1.69360284	1.800377268	1.722714167	1.574142475
7VLP_4WI	6.916733464	6.987016054	0.410052772	0.679361815	2.006373303	1.972344326	1.254929027	0.650421042	2.700185364	2.889216723	1.661989796	1.725371795	6.678464236	7.007666021	1.886030637	1.559569253	10.25229336	9.633025066	0.443572664	0.483170472	2.029084743	1.874651303	0.55817281	0.436264181	4.797550598	4.770788945	0.445714543	0.588758702	6.133345565	6.190524887	0.307245681	0.563474859	7.496335193	7.634881757	0.356895767	0.484978993	0.358063166	0.481391123	0.705317215	0.594992749	1.433395343	1.244287422	0.835627043	0.848834202	2.154661072	1.951731162	0.606562456	0.432669553
7P7F_ADN	0.657350617	0.667483827	0.163117302	0.254887039	0.759049288	0.712100126	1.016289173	0.811292687	1.448289037	1.387104541	1.51880709	1.512587936	0.661178821	0.459329118	7.9289089	12.65921435	10.66683393	18.27328516	0.305756112	0.437222532	1.041634591	0.886077097	0.789322953	0.536132876	13.330892	13.96175163	0.401609647	0.317021252	4.285666152	4.173760077	0.491341393	0.472068362	3.089808333	3.110256856	0.570099527	0.628113532	0.830559896	0.451679705	1.184852104	0.856839455	0.409304867	0.27235993	0.810406265	0.751541117	0.406413556	0.257720541	2.772130816	2.694673638
8JBO_IFM	0.798162335	0.344037969	0.10338867	0.426925081	3.306983671	3.353476143	0.753036582	0.606140135	0.599892867	0.72336685	0.870514158	0.693299806	1.550395459	0.819350943	6.717992136	7.244581562	4.244287637	4.477384792	0.526966251	0.401705286	2.383255757	2.711458881	0.742441055	0.671061177	4.657150819	3.130569761	2.472494585	2.566674837	0.674017933	0.444864949	0.514758066	0.494031801	0.364454959	0.412001489	0.490095796	0.527408732	0.418232139	0.523182749	1.351945336	1.323120062	0.83678091	0.896927994	0.5018968	0.530021567	0.357227547	0.357509238	1.076962654	0.93630777
8AT8_HT9	0.910556	0.865938947	6.999084945	7.005654106	8.56031848	8.592082348	9.74847307	9.850879638	1.579065987	1.419693486	7.625943232	7.696499512	7.149379288	7.225712429	10.11603287	10.41480755	6.680959661	6.740242303	0.869413884	0.91310668	8.415607733	9.350975259	9.426747837	9.5027844	8.366650101	8.217923425	7.749806789	7.809360891	9.325744633	9.520964437	0.82235327	0.883346579	1.116054877	0.954655226	2.874324687	2.867448237	1.293519899	1.227002701	1.257164022	1.23136952	1.822435427	1.820163944	10.95556998	11.26678518	9.96351702	10.03186173	1.297803062	1.088166958
8AY3_OE3	0.417482857	0.308187466	0.308535534	0.49373283	1.303067671	1.065495834	2.964151798	3.070539931	0.484992197	0.268624985	0.393811827	0.242922901	8.333572801	7.749481568	3.298371558	3.134083315	4.876222138	4.180135806	0.732084833	0.864064309	3.452347273	3.209513242	1.591436567	1.37798693	7.139210768	6.579166403	0.638252601	0.742892729	6.120703601	6.195475111	0.670625783	0.756877322	4.07191078	4.094964336	0.521259436	0.751236423	0.889454277	0.836737754	2.929803622	2.965253375	0.409322365	0.280038391	0.981134689	0.626040337	0.855906101	0.490277886	0.393288507	0.232526351
7XEF_D0I	0.73304279	0.632536407	2.071211886	2.11999237	0.592808359	0.612722583	3.031498711	2.735823226	1.118161054	0.894611133	1.097013084	0.805929363	2.351372281	2.261397405	16.14701233	9.006705799	6.614093353	3.618027973	5.099707216	5.235577653	5.133273188	5.842037027	2.110014382	1.628754116	9.083286075	8.494668479	5.099687527	5.264006281	1.674008532	1.376526953	5.133065744	5.252825531	1.493601554	1.454354577	2.405844589	2.313794128	5.537007525	5.499084839	5.054656115	5.048635722	0.684602233	0.646379478	1.964370387	1.842299206	5.047275546	5.108755439	0.489473357	0.515058515
5SHO_JIC	1.188959215	1.086086808	0.46906509	0.485329991	3.82039532	3.834365692	0.862578679	0.659274059	0.727930444	0.503088917	9.350810004	9.393248408	7.157601481	7.284328807	1.202247094	1.093485551	1.332668784	0.839912436	0.608200707	0.591174125	2.107443972	1.690774862	0.626715077	0.541966551	1.69706445	1.448189515	0.486892151	0.488043412	4.740167756	4.736040111	0.524466563	0.570736314	9.774074739	9.821122831	0.612182132	0.498215656	1.037088361	0.964918687	3.776262375	3.814511503	0.731561515	0.598181263	0.606807911	0.427325924	0.659085317	0.480886718	0.555611443	0.455256454
8FH8_XY0	7.379751065	7.375696052	3.778156449	3.944215535	5.67181444	5.697120718	5.008446955	4.857917667	3.475191106	3.411308005	10.62977919	10.64874915	6.750380671	6.852083221	4.269872853	3.886584884	4.583632082	4.250021258	5.979998126	6.009148479	5.620247937	5.523915091	4.29245298	4.039170951	6.389042848	5.762858009	5.054960361	5.101870239	8.223624395	7.543086173	5.994469647	5.923598433	7.995966196	8.046314403	4.964666234	5.043908034	4.17234815	4.154222171	6.17648725	6.09558081	1.874911744	1.889848408	19.48626867	19.55150374	4.589070424	4.673558939	1.198461535	1.424923241
9BC9_A1APK	3.151338085	3.10126459	1.220199303	1.214223006	2.13344812	2.161780491	3.07774969	3.767674532	2.232621652	1.966596583	0.802140885	0.848581566	7.615120883	7.551303486	7.337747581	7.942806241	17.09652582	17.40968678	1.4620274	1.411056716	4.656608689	4.937838463	2.379390367	2.151876156	5.782959303	5.165525189	1.633666173	1.687638654	7.362460044	7.245579493	1.607398255	1.545453268	3.044000225	3.043229789	1.811634037	1.868841515	2.67301791	2.35673097	4.991081965	5.219373431	1.768039336	1.807452321	1.547042877	1.37677092	1.212160771	0.971349122	1.079222491	1.228436087
7R3L_I1Q	0.536119004	0.386172404	0.216577913	0.191621452	0.454805451	0.455145423	1.412577317	0.955368198	0.488326081	0.45692688	0.428431486	0.424017076	2.173134877	2.23566699	2.753824999	2.943446635	4.78679087	3.613463354	0.388876281	0.51971059	2.981505499	1.027933797	0.667277552	0.403623154	6.739929596	5.909151902	0.270684115	0.187211992	2.766194918	3.337025758	0.460045801	0.513226577	1.193488728	1.139983092	0.677062517	0.750753377	0.662471502	0.797578163	0.308069752	0.455329202	0.33977109	0.427794962	0.622493112	0.407481349	2.276241899	2.253215156	0.439459061	0.529111545
8UOJ_X5I	0.569814439	0.55734027	5.195951415	5.260109943	5.07712139	5.108878774	5.585588515	5.363674286	0.538711057	0.421375878	0.507054942	0.371751013	1.931595099	1.839297866	5.256153588	5.207453625	5.431497688	5.30531496	5.418710322	5.398992119	1.524324265	1.309612793	5.365162304	5.32920837	5.718808135	5.563944617	5.599427947	5.59814157	5.001650812	4.552558	5.384913284	5.423551046	6.177950548	6.242329008	5.395685926	5.357471775	5.040824851	5.013808337	0.5245585	0.398219264	0.710821928	0.484721611	5.226931363	5.180953561	0.597297389	0.638239168	5.865646239	5.85460973
7ZTL_BCN	4.292698584	4.451886181	3.684721352	4.009362034	5.172955561	5.395477221	13.82766697	11.76945518	2.174930785	1.970313402	2.894493788	3.202493608	14.99306371	15.90172181	5.818638836	5.636305172	5.463782541	6.408696568	12.47859601	6.073660138	6.107279919	6.208018727	5.82385202	6.166377258	9.341852917	12.66040352	15.48995912	8.470181097	2.546393285	2.473192117	17.81322108	5.440237608	3.509673225	3.531288433	5.763158731	5.964541391	3.680724455	3.927951844	3.071154216	3.251399065	3.80371981	4.19749256	2.597744502	2.676284429	3.846488709	3.756980661	1.390865795	1.660535375
9ETQ_A1H63	0.550617975	0.462753037	0.93025674	0.953156019	0.655484681	0.506579741	3.303719115	3.458546749	1.021415453	1.059619479	1.044749438	1.06490183	10.94029374	10.9942123	3.260795716	3.183412686	6.911310166	9.627551963	0.384842869	0.436559073	3.216985787	3.250039759	1.462142603	1.219089604	10.68103792	9.353059049	0.432668145	0.420508344	2.506029448	2.016006924	0.435766203	0.481165543	0.380378419	0.398429234	0.322571995	0.384559899	1.088915646	0.992316277	1.05532142	1.167051085	0.51093762	0.404424976	1.365708073	1.243429738	0.916441423	0.810331096	2.253938638	1.126647341
8WDX_W6K	0.442210094	0.456709325	0.181377603	0.259629342	5.457074457	5.472756625	0.921691438	1.148309797	0.350862146	0.384785755	1.260058944	1.107048214	2.476731651	2.3516476	1.619011006	1.55391663	2.963099912	2.587045203	0.433096853	0.601184626	2.529532307	2.264860489	1.284133201	1.181780302	3.216614373	3.350979431	0.508483624	0.503133988	5.856264522	5.478904717	0.412491922	0.361858306	0.407344525	0.412676477	0.254422868	0.454022965	1.219308168	1.318569846	6.168259639	6.202935477	0.441714846	0.416881684	0.909407419	0.839194904	0.732403983	0.555651665	0.440939418	0.352822124
8QMZ_W6O	7.082514506	7.098442157	2.383073891	2.290532666	1.688141824	1.621959502	3.618357254	3.414413705	0.88116256	1.041847993	0.895339172	1.07861276	10.3381895	10.73309571	11.43543853	9.347918537	24.26527474	21.90087278	2.214720752	2.194020264	1.992020005	1.847164601	3.093924636	3.0598259	3.792856355	3.483632888	2.480530291	2.519635694	7.732411201	7.631981612	2.206187797	2.147191131	2.99401721	2.943147557	2.874324687	2.867448237	1.326896769	1.264147859	2.306230741	2.311643959	1.654780722	1.776631849	2.113280619	2.005062207	1.467248545	1.167835427	1.8914373	1.01607001
8DL4_SKX	0.65380785	0.555549071	3.480184847	3.603234786	2.576271	2.632312647	12.02656551	12.05746563	2.005522477	1.963802571	1.586103052	1.610748107	4.87267601	4.812718021	9.108982025	9.720074065	7.347699165	6.719109667	10.11593441	9.889656355	9.40846358	10.00593557	11.42895434	11.59982471	2.506827396	2.460072472	2.66684359	2.734526718	8.070674841	7.89554084	10.54308337	10.29945305	11.96536253	12.02933449	2.874324687	2.867448237	3.807262219	3.91385552	0.448974866	0.474339743	1.440772751	1.450755457	17.32887285	12.45788451	2.171696758	2.134515542	3.232122675	3.208870292
7E6A_PG4	4.044584722	3.9726941	6.944051622	8.794306392	5.020449543	5.044731406	17.63067845	20.10488956	2.550554011	2.565151709	16.37299854	12.65148854	7.455983774	6.603945012	10.79287323	11.0940567	18.20479968	10.60633769	6.691613323	6.979619352	6.965817356	20.02938363	17.27615104	18.8817911	14.86114097	20.09443676	7.640344778	6.768909781	3.59270997	3.435954099	5.689033512	5.600840535	5.490523333	5.485943371	14.09323535	11.05857041	6.410283437	6.787909867	4.584877301	4.634197069	3.11080735	3.198913721	16.40017601	18.0647571	3.283057388	3.333181908	1.104288926	1.220245706
7RQ0_6I2	19.47990207	19.44579571	15.37460166	26.49516335	2.40942596	2.375291952	14.75093815	11.4193952	1.288280793	0.958546537	16.81358769	16.8403801	26.45299103	27.90858386	10.74444503	11.82429341	24.42788792	24.6869202	17.96103115	17.87991123	12.4078286	11.93273657	24.93624571	25.00212558	19.63561885	19.63051148	13.06870951	13.60763207	13.88931683	14.11205938	3.462939666	3.411837567	17.9767931	17.95647508	1.843169005	1.904439743	20.28295767	20.49011108	2.284016276	2.309111451	5.108003634	5.045774091	20.84828639	21.31073474	7.873023841	7.688526072	17.59032933	17.89022505
8P4H_UM6	0.293782675	0.246602113	1.354904859	1.230282116	1.083672843	1.066276378	8.399111729	7.537265689	0.621498491	0.450971427	0.501704305	0.388904483	8.118334625	8.451634082	11.18492839	10.35158126	9.081575388	7.145108316	0.923955091	0.888245332	7.142118469	7.614713015	7.785707546	6.96737399	7.944393574	7.262514551	8.151301041	8.293896054	0.824465363	0.598879677	1.261044507	1.274378596	1.520892041	1.508551978	2.874324687	2.867448237	1.216554407	1.059056561	1.057357884	1.053798766	6.144967716	6.160389913	1.19609701	1.053264047	1.022495991	1.030430789	0.716922861	0.322586209
8HVZ_80I	2.520333411	2.573147016	0.720040851	0.763675432	9.851647789	9.896401726	2.665654833	2.085525796	1.936391884	2.048390068	10.99853318	11.10842149	6.722686304	6.340821791	4.950962305	5.445086887	8.617874575	3.628427591	0.458347348	0.545660681	2.319540078	2.229412935	1.173057464	1.014430294	3.398239945	2.900532841	0.667013504	0.751225688	5.642172112	5.35966481	0.457573884	0.680154001	7.043595258	7.162070785	0.690582343	0.778608646	1.063130428	1.006901782	7.767717049	7.817429394	3.137193619	3.222700188	1.115443697	0.805632682	1.709516794	1.794530989	0.941877298	1.01217233
8UOK_X5N	0.623710002	0.552630357	0.392159997	0.408994623	6.022006029	6.078559605	0.95450112	0.907968432	5.73185003	5.721360676	0.949626245	0.568320609	0.815556328	0.759508596	2.246279384	2.074899229	5.566110004	12.5665561	0.412162365	0.36711857	1.333422664	1.308508714	1.067879136	0.998260543	9.323750322	13.72286555	0.414544542	0.490903292	5.451154411	5.381210637	0.472080891	0.654457272	3.402869326	3.402790495	0.560342706	0.561063158	0.366192859	0.367956842	1.213164211	1.001746741	0.878487818	0.666709327	0.842404515	0.709126414	1.030811987	0.767206366	0.549228926	0.5754061
8FP1_XXF	7.244579557	7.225731578	0.41395963	0.456536576	1.904253905	1.911042878	1.670064657	2.003546664	2.032201386	2.120632373	1.205379581	1.280415289	1.919132543	1.744905806	2.143358455	2.019617083	1.973925477	1.970940366	1.653991516	1.631176554	1.065693305	0.797373144	1.162902191	1.30064786	1.80346454	1.96381556	0.43165858	0.397501888	5.562673219	5.874697974	1.672926385	1.64415561	1.084366067	1.025308241	1.004111107	0.890357954	0.749018967	0.640463002	8.477732868	8.574746405	1.407528025	1.326576077	1.113528595	1.014070616	0.697515663	0.477457162	1.346423537	1.249280305
8EH0_QOX	1.268443471	1.276638809	8.402392375	8.164875164	3.039885554	3.125384132	2.416406054	1.967407247	2.739969948	2.979595403	0.305325906	0.452407444	4.332586762	4.376968313	7.034007404	6.700465542	8.961566939	7.286337487	8.565466613	8.699328574	5.45010278	7.057823099	9.193173666	8.727867709	6.000703683	4.986217133	4.728069643	4.601515779	3.385076937	3.302165731	9.622641351	9.908388695	0.905941312	0.959294861	8.758903616	8.722547883	3.408206392	3.416274364	1.045110078	1.02207909	1.071887354	1.074932055	3.29158535	3.253679416	3.122962283	3.160742057	3.36050872	3.424905695
8BAJ_9QN	0.868176008	0.896110231	0.283069765	0.396754382	5.919886496	5.919727561	1.847456316	1.915296806	2.281568509	2.313618732	6.186354341	6.302912958	1.381336896	1.378612052	1.422057798	1.188710728	3.55560426	3.631200923	0.878413816	0.974008854	1.504295238	1.375849612	1.685200335	1.637677907	3.059940472	3.199633149	0.610136655	0.694871757	4.41208276	4.702974889	0.884439589	0.964610005	0.683928017	0.701882802	0.218677836	0.243259902	1.623580378	1.620278293	6.653788724	6.682289703	0.873629424	0.851199311	1.330524085	1.16956164	1.683625447	1.622488049	0.927741454	0.892931207
8DP2_UMA	4.18526399	4.132663012	0.356199284	0.493767866	5.43731499	5.540173397	4.920296843	4.906705939	1.196686579	0.990991248	10.48268043	10.48265582	1.099645794	0.798359293	5.14792472	5.425300986	14.27286717	13.55009915	3.677785218	3.620166809	4.952712402	5.094614232	3.749697553	3.597518313	4.9248487	5.032856633	3.06019071	3.044696428	10.07014792	10.56993978	3.494635504	3.51206784	9.315932538	9.320198873	0.817022158	0.722915463	3.908611554	3.829839984	4.143343289	4.210975129	0.988377463	0.901980462	1.464638084	1.101556368	4.636321317	4.655589019	1.872325434	1.698701042
7EVV_JE6	2.093933593	2.002595725	0.554240699	0.578579261	0.253108602	0.191671591	4.171866601	2.778435388	1.885088636	1.876771703	1.864262436	1.900545721	8.891060836	8.704517442	4.618146697	4.733136536	9.068207688	8.817046103	0.909855432	1.018811055	7.28105681	7.658338583	0.784276987	0.556432886	6.510087813	6.712322525	9.72393255	9.666971577	4.187507911	3.978911922	1.035366709	1.132184602	8.304329833	8.261335076	0.762580235	0.723340372	1.103591191	0.941599732	1.908648551	1.960387771	1.741555482	1.738753263	1.136522567	1.046312636	2.052679172	1.951870286	0.766307635	0.766416975
8J5E_TQR	1.163965926	1.163715835	2.24032917	2.346935338	1.522947736	1.508538658	1.775752287	1.52442448	0.68930919	0.549320675	0.827650889	0.553195551	2.347579984	2.235377942	3.75619412	3.34980046	7.139406999	6.961687806	1.219167301	1.313966029	4.091237899	3.373785779	1.325961144	1.095935628	1.444039178	1.40198823	1.393699554	1.239987477	2.397507699	2.065288662	1.278360484	1.371947718	1.361974773	1.370310163	2.406869544	2.447935954	1.490148607	1.796920306	2.101366325	2.095912717	0.463838061	0.463338183	1.303724524	1.334506342	1.362773711	1.538371698	1.488989239	1.549326068
8WL9_RIP	3.459250052	3.271543417	0.348339325	0.531113544	2.705135061	2.727844667	1.004652057	0.481774338	3.219375062	3.421196719	2.72545565	2.810638943	0.991009467	0.519793624	0.543292018	0.603333859	2.667239961	2.832980374	0.374949986	0.464437381	1.295676373	0.783507926	0.859723504	0.646456374	1.073853809	0.359927864	0.337330839	0.45743293	3.018855059	3.055661296	3.039472868	3.0423205	2.658065253	2.590681116	0.745129557	0.800357886	0.426245448	0.587323843	2.29986396	2.193535335	1.293843624	1.008213942	1.200156357	1.465069762	0.293271429	0.233033667	1.373384492	1.559128043
7X3L_8FO	7.000885191	6.998412488	0.965787844	0.855333364	0.862433331	0.932402361	6.024261619	5.958134076	0.995314027	0.97587698	9.256443127	9.325568816	4.066564131	4.414503402	11.48608888	16.68043017	19.32625764	19.16437204	1.372905362	1.554796867	3.986448901	4.048500584	5.193175932	5.285550921	7.905135353	7.759619525	0.792933645	0.874309005	3.95837038	3.258490758	1.304649768	1.47596711	5.607579522	5.787505504	0.892362822	0.912391138	4.323770968	4.401676516	6.852450592	6.891073685	0.803333159	0.971132881	7.62507837	7.504794527	0.991232948	0.944400271	0.495693618	0.612249499
8AZN_RVK	2.156051317	2.168161978	0.202403325	0.383263167	2.146893721	2.131501579	2.083225492	1.984852939	2.119412676	2.147727234	1.352894774	1.342134442	0.879451477	0.786474975	1.404618849	1.217825161	3.446056149	3.06473035	0.5956074	0.679866117	1.82882291	1.692436543	1.025005524	0.723304219	1.072869952	0.963765507	0.240168893	0.348508411	6.186618283	5.793398695	0.830101921	1.034620376	2.283947265	2.277965544	2.874324687	2.867448237	0.315424324	0.28480255	2.469843108	2.485850966	0.541111315	0.423632424	0.56770487	0.32833894	1.161757674	0.975156367	1.688435096	1.55509969
7ZQR_JK9	3.655821718	3.518297784	9.506870824	9.548869476	0.934334122	0.849796654	5.164545217	5.406374228	1.219960382	1.142634543	3.396495733	3.473455736	5.524108055	5.324840393	9.464753576	6.78670971	4.921249381	4.017744525	7.834957659	7.883082989	3.565497971	3.518524611	3.686038706	3.945912534	8.963440066	9.676706031	9.646766138	12.08544453	1.664730478	0.84721285	7.49409541	7.517931284	3.412539319	3.329447498	1.510184071	1.474522779	6.075494978	6.13582634	0.563215325	0.39050095	5.880461252	5.833272014	8.695729131	6.597564998	0.820850079	0.696540091	5.68605192	5.741576496
8AUB_O8I	2.433704723	2.517504912	3.648846331	3.506892377	2.343199825	2.430933374	1.171892211	0.897167654	3.04313923	2.896644894	11.07816669	4.929586034	3.30682927	3.422569606	5.278060875	5.172064755	13.73264587	6.687446622	5.044238346	4.966227963	3.123501639	3.319715783	3.766825738	4.173961775	4.012226475	3.853249784	4.380685818	4.462081122	4.33544599	4.419205921	5.214109943	5.348650456	2.721053226	2.780708541	3.61078017	3.713616663	1.505531624	1.348147822	2.415559307	2.344296627	1.610860905	1.582280701	3.304202308	3.6314446	1.356600803	1.281232722	0.861746763	1.118624735
8K2E_VIM	0.38745758	0.381943838	3.262411689	3.415794818	0.404876369	0.721912794	6.407306099	6.64674182	0.441086547	0.644447174	0.34704783	0.257281103	5.258813159	5.510372655	5.889225774	5.837159496	14.70313152	14.66846843	4.167459613	4.267519399	5.864206147	5.514242784	11.65798681	8.899367883	8.298474558	8.31270182	4.19700069	4.438884844	0.752882033	0.553729609	3.591272463	3.818851818	1.087209752	1.166070485	4.569629768	4.527448933	4.003344657	4.291603881	0.377673177	0.255301968	0.570621577	0.36754365	19.1933451	19.4786044	0.941065557	0.428531859	0.372355554	0.630935227
7UM8_NQF	3.82406743	3.836277222	0.497737597	0.553007627	2.406040185	2.423815492	5.106478583	4.970634674	11.09208688	11.28589215	6.193917188	6.1009191	4.463277179	4.743641218	9.834375789	9.251500562	17.21400394	17.24538433	6.492115201	6.488171034	5.615440034	5.809832589	1.847734819	1.736528421	4.245331902	3.597774486	0.974408565	0.998950573	3.104137465	2.829229401	8.003264608	8.080051112	1.688237784	1.632521436	2.874324687	2.867448237	1.603622066	1.56506721	2.027899953	2.090228352	0.895225715	0.76025262	0.823333551	0.73287522	2.258676037	2.121719186	0.702468974	0.747956652
8AK6_08D	1.485858609	1.719115829	13.65434045	13.21412522	5.326170334	5.44569776	1.560288116	1.419138819	3.841180823	3.686952671	10.75160363	10.79341453	7.714540674	7.746549602	3.706642028	3.564445716	13.71943727	13.63860563	5.128162839	5.169006045	2.814437001	4.380727837	5.246129655	5.241713716	7.621350598	8.338014328	2.96112079	3.054323111	2.422182604	2.635060857	1.952359709	1.918800504	2.329391274	2.179037211	1.468647556	1.569824055	3.357781073	3.091641438	5.463479584	5.477613916	1.207489819	1.223479921	4.874391608	4.837404629	2.149783581	1.905815025	1.017626298	1.026021685
8JB3_NOS	0.586182137	0.718483809	18.64806545	13.51885947	4.607010651	4.578970248	19.77370819	20.73622744	2.503045501	2.448948616	5.282821575	5.264503832	18.11598242	15.12378384	20.78874248	5.013865597	14.39402732	14.15793673	18.59559546	14.35319479	5.947117451	15.66616493	10.54645648	12.71325833	5.055345647	5.130339954	18.64084835	13.12586567	6.040925869	5.938191777	18.66576712	13.75157013	3.219693546	3.269918373	18.35386481	13.72229956	4.019717938	4.339352909	5.114749972	5.102694517	1.356906968	1.356976198	6.083981992	11.74232619	5.202276832	5.331908911	5.582276767	5.513897489
8DSK_FFO	3.308767213	3.13920045	3.588451063	3.509921974	5.492666893	5.521968761	6.244957587	5.983939982	3.291184583	3.123830345	10.99605101	11.16581181	6.508287134	6.553535129	8.524373288	9.214646138	8.579552367	9.272542308	9.809637638	9.535942108	3.525337504	3.552234523	0.950327735	1.667561985	6.889544753	6.072872768	2.837964486	2.851439842	3.881768123	3.145801376	9.533375532	9.524960058	2.970363005	2.836024293	2.874324687	2.867448237	1.056967783	1.059867449	2.682622	2.684290971	0.713543846	0.764992641	1.690390591	1.877293511	1.922596059	1.753608885	0.802617254	0.934894125
8EVX_DS0	1.546568788	1.212904735	0.548135529	0.67052366	0.701204289	0.780633457	4.399364125	4.702343879	1.188234216	1.152054127	4.468761576	3.953307485	1.350224265	1.629362394	2.224260546	1.369531434	4.254662886	14.60421487	3.085735715	3.329963581	10.36021391	8.258756772	4.270346928	4.005433298	2.778847735	3.430471556	1.077365629	1.317279567	2.887590339	2.708163149	3.304854749	3.312260603	2.057830805	2.239434137	4.416085418	4.286519709	1.272418714	1.446144738	0.414608542	0.453383304	1.351686363	2.040310404	4.407498427	4.634372356	1.260028659	1.282887201	1.761873023	2.000496293
7VJT_7IJ	0.409403891	0.3877557	0.665549128	0.548082392	0.243296725	0.257498547	5.940482475	6.161146529	0.321135937	0.237691926	0.298728664	0.243627334	5.514022111	5.605240999	7.223022364	6.494325509	11.90136555	7.783455524	0.408309055	0.196417293	4.832224117	5.317182483	6.678410213	6.811882959	7.840228968	8.157299466	0.608568552	0.510411068	4.890677985	4.658642339	0.530771426	0.417863533	0.699789238	0.670540578	0.402396977	0.38256085	0.460064913	0.222525742	0.357061254	0.255294774	0.283569769	0.243349319	0.65564362	0.582961862	0.198326743	0.21973486	0.362140731	0.396871356
7UAW_MF6	4.337170432	4.385288447	1.695923831	1.828872055	4.139645545	4.09049508	6.830979701	6.523244081	3.987308237	4.167727989	4.334319752	4.341734143	4.799150099	5.195510793	16.15604816	16.66184462	8.952653138	8.542702071	1.74530276	1.776932893	11.80527604	7.624211057	4.853386576	4.688733357	7.422094626	6.919659805	1.58921819	1.754672521	6.093722445	5.901597635	1.785514882	1.804365069	1.675173341	1.603834835	2.572980487	2.642489767	5.953696541	5.899910227	1.771215215	1.751530121	2.122771427	1.984659313	6.110860943	6.048273666	2.170500423	1.884947263	2.064782763	1.856451323
8AN6_BTN	0.531458443	0.264751091	0.172383113	0.163554158	1.08435053	1.034005983	1.112020687	0.687514343	0.443444923	0.348570504	0.661366035	0.536167131	0.408641915	0.300929416	0.967642672	0.619562945	13.89863706	14.71382557	0.221623572	0.26963988	2.280795053	1.715619725	1.175483076	1.034646926	1.527091219	0.520948916	0.283307587	0.318332851	1.977343542	1.992518429	0.230619936	0.268178793	0.397041493	0.509924015	0.313005889	0.400343428	0.56485047	0.428079817	0.451471671	0.215586929	0.555093279	0.21091494	0.697233281	0.646025568	0.646691017	0.501715725	0.485039943	0.179654237
7M6K_YRJ	10.46895818	10.53544824	10.82925925	11.06270113	5.196771437	5.212475273	10.11645059	9.757962515	5.815820832	5.917078121	10.87548283	10.84770622	5.786025244	6.108535017	8.369470389	8.753017502	13.49146964	13.09068994	8.061709931	8.100124667	10.50110485	10.64525519	8.331008656	8.420689408	10.58073071	14.75942224	6.363132474	6.394390071	5.671106653	5.507949849	7.845898603	8.04579713	10.36297436	10.36766594	6.615349881	6.534839551	9.796765308	10.00449121	0.574237471	0.481375523	1.400024341	1.256582871	10.55632528	10.35465141	1.960587726	1.967231771	3.292322363	3.307784285
8QYR_XB2	0.467252918	0.400930464	5.434065311	5.524718986	6.3584569	6.434510606	5.954646174	7.435976802	0.607988066	0.405406918	7.794655275	7.892591994	5.77889029	9.546415599	9.004402306	10.71109422	6.20459566	17.73086608	18.10099209	10.89984632	6.285982031	6.380874076	9.257175263	9.033127134	18.39539515	6.247028146	21.70098519	11.84360345	2.039255486	1.945520371	17.3029867	15.18378398	3.044000225	3.043229789	12.79809773	12.67699596	1.009954633	0.705476964	0.365163425	0.392868226	1.23876193	1.128298837	8.624511673	9.240123895	1.027785563	0.693906205	0.325439484	0.2929753
7POQ_7WK	2.970235499	2.936066878	0.926674532	0.901336976	0.97106289	1.013024459	8.115206479	7.284659299	1.224567151	1.267492437	1.00821947	0.870284647	13.24718951	7.493523976	8.356919539	11.92698625	8.784392329	19.76195115	1.512661479	1.534132384	9.9873355	6.022458267	9.039307739	9.172682093	7.846812182	7.029687895	11.09063723	14.81962467	5.395284216	6.308610925	1.149593175	0.965721119	1.157158947	1.2182546	11.98883192	6.643769899	8.102273856	8.077329246	2.926819215	2.95009677	1.010819064	0.956929547	9.990389937	15.82218413	2.953368633	2.900906951	2.937292742	2.940677154
7DYT_HR3	0.604174244	0.622089241	8.319137408	8.427413282	7.93000612	8.07080345	5.128977416	5.362156936	1.524326297	1.612505171	0.859064709	0.623801098	7.069932305	7.414339113	4.549954461	4.9238835	4.640520465	4.460428108	0.568222514	0.674461691	5.702739736	6.137116007	2.156079839	2.42459975	4.173259676	5.233627703	2.564330832	2.702210739	0.956528011	0.925704604	0.442225336	0.756843051	0.778314684	0.773750029	0.555557472	0.705123685	0.988708738	1.060699889	1.051252194	0.821282115	1.279027962	1.258756065	1.113726417	1.113629069	0.956951694	0.623657443	0.428219639	0.595371326
8BSA_DAR	5.751904999	5.567598189	0.212581935	0.236616913	5.609214122	5.670537815	7.214041589	8.268430658	3.837253893	3.857622651	4.080906609	3.969364051	4.264717565	4.601554742	12.65901917	12.93560423	5.847791292	6.135751018	0.867242928	0.767169175	14.18594763	15.26264006	5.681449126	5.75882704	6.951124767	7.15527074	3.686135109	3.76003629	4.084452184	4.311359705	1.027329132	1.084074313	1.031322486	1.007391146	1.93604691	2.081584386	5.707096895	5.715712391	5.707998703	5.773795639	0.881716176	0.782776673	2.365078254	2.359754	10.54756499	10.53702741	1.318793061	1.604198952
5SFB_IK0	3.224535158	3.224796216	0.460628438	0.501172098	0.307147717	0.310364381	0.642202576	0.516248963	0.588101454	0.394918465	0.571569281	0.393595044	8.09550917	8.218322678	6.292457373	6.820375672	16.24102552	14.2188232	7.975630878	8.04107328	1.398864038	1.188763965	0.856385042	0.82227871	10.98919681	14.67833335	0.403912336	0.407772202	4.187138954	4.129192831	0.499707693	0.591049358	0.985315016	0.83520428	0.748698366	0.789149717	0.838492751	0.778108086	0.796076714	0.773495179	3.322881051	3.346808872	0.823408296	0.809621653	0.766307409	0.849081529	0.871358786	0.790250301
7Z62_IEC	6.068333203	6.099847313	1.680224578	1.717772978	0.663953661	0.784985347	2.145306723	2.150514685	0.466203807	0.52398828	0.525867582	0.811471622	2.772341415	2.811443905	3.101339501	3.443963467	9.426786386	9.729181374	2.146867821	2.246079809	9.224561253	9.406743279	9.028180467	8.649769872	11.26893468	11.18305939	1.366919466	1.429064752	2.529167184	2.35966529	2.362909784	2.358384904	4.140823178	4.193104365	1.006794233	0.992623217	2.970300736	2.921270645	8.404308257	8.465667221	2.178390947	2.27187212	1.373921561	1.940413017	0.777792489	0.744621119	1.318009078	1.429662814
8B5Y_P8O	11.02303883	11.05666961	1.525400089	1.705916112	0.60157073	0.636968367	4.227606046	3.761959471	0.923118929	0.846644841	0.977894577	0.788853475	11.19129845	10.52686999	9.92275924	10.09444588	14.76088517	12.42846426	1.888721595	1.915209347	2.629514574	2.131954739	2.092098918	2.092302557	22.93531727	9.672581367	1.018715494	1.112355369	3.040109153	2.658103888	3.180417825	3.306268176	2.165298383	2.16354791	20.2083574	14.57187754	1.245191093	1.057199454	2.101910241	2.130006658	0.982322522	0.951806565	0.914123973	0.645397456	11.93616236	12.08410255	1.115607299	0.639858815
8KH3_VWF	4.187695246	4.228602917	0.391661311	0.646523023	0.449329399	0.548896379	0.780524245	0.804456891	0.555603668	0.49712785	1.929359456	1.951025638	4.122000783	3.705031739	1.361208115	1.081085524	4.656150761	4.772256108	3.540496854	3.745632006	2.130895446	1.8762002	0.331764441	0.390143215	8.169867781	8.353462087	0.529416913	0.653079847	0.653747111	0.392450766	3.501670767	3.73201119	1.565733357	1.555645296	0.333479007	0.537384317	1.879090822	1.968606478	0.411131696	0.464155591	0.328485173	0.441782214	0.342246638	0.378925163	0.544215653	0.443255828	0.225057914	0.280414925
8IDH_OWO	2.655189295	2.658788838	1.939951619	1.97819774	6.986446507	7.087877272	1.958263151	1.939435939	2.739397163	2.744954693	6.886187395	7.072446216	6.952377569	7.08880165	6.408125291	6.493473711	3.582479252	3.346665995	6.465143923	6.522839666	19.15130296	24.40227196	2.005501	1.99471092	6.787152245	6.743601025	1.976667605	1.995463362	3.026021225	2.990392804	6.471036415	6.577106473	2.018627771	2.020307422	1.878941323	1.96016684	0.855834399	0.742516499	6.663846561	6.783443825	2.79735391	2.841674464	6.506806613	6.706280626	1.301120829	1.141145773	0.218564804	0.282346341
7F4Z_ADP	3.265659088	3.124421058	0.226829559	0.440722812	1.686517044	1.712266725	1.186576024	1.01446827	1.918767266	1.986807802	5.800831	5.850757266	0.478552733	0.78912193	0.80909856	0.589671045	2.526396971	2.595294464	0.412285763	0.64743617	0.824030742	0.773321166	0.893391677	0.982105293	0.615582801	0.753734318	0.344749941	0.51930782	2.956946032	3.186604981	0.411602082	0.768180798	2.396482239	2.398204115	0.176426607	0.390454633	1.11359274	1.0187175	1.849526329	1.882585045	1.020237644	0.79404388	1.131338816	1.126364611	0.835003906	0.827612016	0.917484638	0.876876684
8OTV_W0O	4.668549284	4.472417406	2.832009165	2.958668901	10.11710819	10.13081191	9.292402353	9.395013703	1.265555003	1.13727965	13.2953954	12.82258412	5.692877573	5.370629157	10.53360405	10.71494574	11.12323219	15.18159796	1.786559328	1.877298646	12.57509097	12.83770143	10.50959097	10.74792753	12.24558189	12.44955133	2.023814064	2.208930864	1.246217477	1.141915155	1.350369621	1.346831174	4.664598258	4.587124628	2.915735093	2.931694185	4.729732603	4.685029803	0.85677422	0.729432479	0.565076621	0.522048555	8.224783138	8.114689157	2.819038031	2.540048184	1.188646311	0.937926064
7FQ1_FOL	0.777774418	0.653361753	0.699494358	0.758167038	7.106043341	7.22366683	3.208083216	3.154748748	0.595298132	0.54347131	13.06789911	12.99532046	0.845792665	1.021452645	2.441458539	2.270418781	3.084034962	2.983691969	0.692047947	0.746709768	2.147324367	2.143618389	0.884873935	0.997903087	2.051309232	2.045172304	1.284243208	1.50997594	2.202272656	2.009551041	0.710580789	0.892190887	1.058904133	1.090082101	0.871940999	1.045578055	0.768144531	0.841765401	1.428292103	1.322561201	0.908611793	0.933850317	0.799578615	0.898918982	1.027262985	0.525296277	0.780109293	0.833050251
8JBN_U7C	1.759386541	1.606181637	0.186011829	0.269677401	0.299746069	0.305750465	2.841572609	2.587568313	0.32502266	0.425943074	0.28800194	0.327664077	3.175157697	3.001749516	8.015200302	8.149225209	15.40835354	15.95276663	0.338323705	0.363618334	6.854843697	7.40617413	3.039834301	3.323862669	15.51573186	15.76302676	3.081792653	3.152567679	1.478895295	1.603087556	0.453808676	0.535634598	3.332671224	3.36537091	0.642993733	0.64135224	2.965084004	2.898534023	0.351329402	0.429313723	1.463026748	1.591125908	1.321338236	1.18402618	0.536346275	0.496411797	1.367318473	1.379085676
7EZQ_0O0	1.535194458	1.469002975	1.306235464	1.351635648	2.184855882	2.184522443	2.443402626	2.008488448	1.098422755	1.07631868	1.758113835	1.933214392	3.05585839	2.799958896	1.483174384	1.282319382	11.19457498	10.23084766	1.53606936	1.514451043	6.960583729	7.683172515	2.224549626	2.059322399	8.630763721	8.597196905	0.99314891	1.083792563	9.057882911	8.91217737	1.550943323	1.597028749	2.337786552	2.370252628	0.591856486	0.797766921	0.638267144	0.660007247	0.552963636	0.725203497	1.988889042	1.953585718	8.080308942	8.115811692	1.897190046	1.973994628	0.758302304	0.512135008
8I2R_FRU	3.418865706	3.404134427	2.845674807	2.690402082	2.948354287	2.96717971	3.687109755	3.565006809	2.586647763	2.834494561	2.80300605	2.87913127	5.04581918	3.373740559	3.170553691	3.147781992	3.757411276	3.490257027	2.94581908	3.001675437	12.63704658	13.57132298	3.421128794	3.370060095	2.381843167	2.033579495	2.92090627	3.05420765	3.567912976	3.446164718	2.931095628	2.975427984	3.033602503	3.044674752	2.467116061	2.49746943	3.512697415	3.645594449	2.954880605	3.072438348	0.988927023	0.794809027	3.675234217	3.611363111	1.894044903	1.912140506	0.915942025	0.526625748
8PB4_XP6	1.218137035	1.062447248	4.788659766	4.593462756	1.030457637	1.165363713	2.905081669	2.390234281	0.529479617	0.540549826	4.121232947	4.177662261	8.033227351	7.543105063	6.052734369	5.445377194	7.21830969	7.273666011	4.658981712	4.81137244	6.8670488	6.256127618	1.267123129	1.291302672	1.097514768	1.210771902	5.305859965	5.335212702	1.759083475	1.540326939	4.719524878	4.890654803	4.162646052	4.212962398	4.721612336	4.702969075	2.20587892	2.395276842	0.296899178	0.244595533	1.099576314	1.116626932	3.464810262	3.561377726	3.636836875	3.507793384	0.302879101	0.467264727
8RCW_YQF	0.315577849	0.324409405	1.539398999	1.542819889	0.376159034	0.37282174	5.463472852	5.851970059	0.953935897	0.629778513	0.811354453	0.503182099	1.911078586	1.835364493	10.94740445	12.2640509	11.55569897	11.48443089	0.954780793	0.723182908	7.32720758	7.855026444	1.431022932	0.930096599	4.749531501	4.00853435	7.932959238	8.020716036	1.116677905	0.753638397	0.9100219	0.71988815	0.374604367	0.380461926	1.012148091	0.884741307	0.813969442	0.563875038	0.2256159	0.207524252	0.585811381	0.385921309	1.179713038	0.639757286	1.154416043	1.139058669	0.672746981	0.891185618
8PP8_3IA	0.838654245	0.838654245	0.720987084	1.007374835	3.812533552	4.149745773	6.882500405	8.550270842	4.488400987	4.40601115	6.717454184	6.556707553	1.097193328	1.21270049	8.477378117	6.879525019	7.105481161	4.707032285	3.907230211	4.128930589	4.984587057	4.993389578	7.622746321	7.827286221	3.47130341	2.820168009	1.132786369	1.381128082	5.912331521	6.226008007	6.324937373	6.338649654	3.091729353	2.693725989	0.909353807	0.845893277	5.358196944	5.631040105	0.799909465	0.654482405	1.055732697	0.915475639	6.372696635	6.518794825	5.823821618	5.833816333	3.852241439	4.000835199
8FID_NE4	0.935150108	0.765498768	4.261513898	4.397015567	0.795328834	0.835415568	6.611634439	6.252090596	0.733158885	0.713802078	0.748613476	0.714654122	5.038558381	4.63091174	3.556145057	3.694731488	6.747805802	7.173964279	5.525815499	5.305988358	4.99148786	5.172308007	5.655368565	5.669251292	2.709157417	2.685156517	3.272072749	3.54949925	12.05896187	12.41526642	5.683386086	5.734414918	1.817491121	1.824211452	2.331492573	2.363891185	5.659701846	5.749320066	0.419807672	0.319747291	1.681201841	1.638175079	5.657713645	8.549808898	1.259495256	0.97272452	1.036653496	1.022641138
7FVU_GFS	4.054128249	4.190312847	5.057069583	5.19257926	6.217244714	6.324286759	5.22239166	5.360352821	4.68695054	4.870435288	4.64401044	4.681365969	5.55527993	5.648084115	4.701735997	5.01407171	5.357715899	5.382270976	5.018676099	5.123998547	2.248075371	2.018513307	5.151805211	5.181349036	2.517547887	3.099193884	5.520223429	5.501356696	4.429698459	4.623757481	5.050125079	5.169766583	0.712830793	0.734714072	5.0950162	5.099121244	5.102264597	5.104889606	5.273580758	5.330490725	5.256027081	5.268709322	1.176273807	0.591687277	5.256815301	5.223882337	5.253473194	5.252334894
7XBV_APC	8.372633558	8.449261915	4.272201804	4.273320101	5.141439566	5.179995273	2.975554338	2.752737938	3.958205307	3.966399003	6.746964486	6.709543338	2.877593909	3.022851508	5.565910526	5.466969638	7.867675181	8.063295456	2.198662254	1.989338491	4.277120971	4.521735052	1.957307349	1.849934533	1.48121833	1.677612962	1.01693881	1.025972783	5.916603668	5.682500063	2.22204137	2.262989077	6.2456216	6.544901039	1.372924406	1.547002072	1.774906596	1.657178538	7.871810322	8.063575757	0.987363206	1.011909559	1.893052127	1.944984723	3.385805831	3.291724241	1.664302674	1.520773399
8QC4_TXR	0.739629305	0.604091212	0.534649009	0.658036916	2.421175565	2.464314591	6.419078291	6.194917594	1.06103806	0.62146011	0.369075156	0.504874471	6.374524756	6.342106721	2.977483031	2.749403389	9.520407773	6.775137748	1.149929974	1.106599195	1.917849443	2.403142991	0.782435525	0.623456159	5.530104432	5.895270629	6.692955043	6.685933481	0.638436779	0.291108413	1.106149771	1.023761615	0.4407635	0.343053752	0.708215226	0.823396338	1.002648034	0.68878176	0.503576211	0.588923453	0.493681215	0.309264832	0.930818965	0.640102048	0.874066313	0.516233864	0.282315427	0.277859642
7PCG_9TY	0.557468736	0.732187947	12.08810112	10.81683034	2.070518866	2.188783503	4.791669461	4.584133291	1.873914032	2.191677507	1.318286705	1.326912239	7.103553178	4.35344094	5.694105224	8.443714031	5.016381445	4.307549176	4.383806939	6.559691537	4.874069573	5.448621934	15.05560623	12.33211003	2.784078217	2.543130637	6.567704069	6.406934102	6.793031855	6.274163951	7.02577593	6.849486139	0.576874144	0.792094393	4.297897787	4.523577572	2.296945975	2.571458641	2.139366558	2.443495424	1.583559636	1.803111268	4.674223373	4.609721982	0.363047928	0.592128502	1.303812091	1.971751603
7F10_0BJ	3.300523952	3.401857555	2.437572128	2.62337136	3.310227903	3.42259216	4.632825015	4.928096469	5.107830051	5.125017007	5.644553566	5.692675564	4.702451915	4.896287014	3.506918547	3.472618632	15.02336685	5.810772478	5.299050782	5.319620299	5.1152509	5.450203897	5.200087161	5.39745212	7.135754147	6.057976152	5.95328045	6.080926267	5.474421643	5.50244828	5.236190766	5.328026159	5.347607447	5.334696493	2.874324687	2.867448237	5.217043893	5.352119836	2.306728108	2.390403344	5.324012697	5.206300619	5.266106118	5.38307748	0.548802732	0.363201429	0.356110503	0.335006165
7NLV_UJE	0.584047487	0.547048713	0.361633577	0.381298373	0.98480791	0.964676359	0.881975546	0.704150483	1.150060838	0.994326764	0.588015883	0.439890894	0.800744884	0.458769278	2.239712891	1.874799067	5.180099518	4.397237115	0.205356909	0.264175878	3.638070894	4.079361474	0.926142927	0.489384345	7.400731144	7.000923283	0.677185515	0.735739186	2.830157911	2.573682006	0.495562894	0.552516007	0.247867787	0.269945326	0.170583494	0.304503436	0.967427131	0.908280343	0.519377409	0.47711366	0.988810946	0.839957827	0.523954308	0.346058807	0.772594015	0.613738875	0.614370495	0.595347418
7USG_O6O	7.53884756	7.570623386	1.743220701	1.770633992	5.740015618	5.760255218	0.933606791	0.607275396	1.832510697	1.856508758	5.787753889	5.716066284	5.652722674	5.437105123	1.301132498	1.150393615	2.381577707	2.351433573	0.590444119	0.673949535	1.062777962	0.979426864	1.738478403	1.768953776	2.16790827	2.226552462	1.884418158	1.916963512	2.899495747	2.161025397	0.670010222	0.724035549	5.586209702	5.577475876	1.651640908	1.704796025	1.722861821	1.734548711	7.542513499	7.625185973	1.727928036	1.732227844	1.712091529	1.736641295	1.684422041	1.735647799	1.268453832	1.020447449
7MX6_SNU	0.259689464	0.67655373	15.65451104	10.61177972	1.459064569	1.404798769	14.02566058	12.85083913	3.594562538	3.60712727	1.191071996	1.057458393	7.09645838	14.95100537	8.769663449	8.777998727	9.240987521	9.567050552	11.00221568	9.901028131	5.316369089	8.139590471	11.21686042	15.06642009	11.60089353	11.551145	14.46762495	6.417556248	4.935527425	4.960488105	9.503620615	9.498757727	1.225016724	1.218669289	4.400128621	4.433430269	0.756432516	0.99639401	4.964147327	5.0018422	0.650520551	0.726883425	5.437094413	4.939010358	0.477959426	0.404764978	0.531829792	0.531549669
7PK0_BYC	5.94471861	5.875212803	0.494541445	0.58759113	5.051623926	5.080837633	12.64838787	12.49347846	5.192244562	5.255711913	5.265952188	5.277911066	1.340808025	1.216052031	18.21251129	18.44997455	15.92962726	15.76642889	0.739951278	0.712962625	21.69149317	21.75969714	15.09307693	15.09305171	4.638289825	4.514293687	0.682433212	0.687535798	9.763874283	10.77294611	0.56629128	0.574610092	6.076818759	6.08063112	1.13310904	1.123764273	5.55098324	5.747101597	5.286019687	5.360578285	0.958495437	0.846152394	8.960496845	8.91025478	12.79238254	12.9341374	4.815605136	4.967211578
7GZV_A1AK3	0.467428845	0.362614589	4.386017349	4.488160832	3.2438462	3.218330048	10.0860505	10.1573542	1.85053152	1.83563345	0.552158647	0.534899539	3.03891321	3.059674048	8.096689227	8.242940055	8.204539603	8.452340132	0.614685178	0.469724856	12.361397	8.28405988	8.522924288	8.633444771	5.796689467	6.03798812	0.928596013	0.903280315	9.143387129	9.225149966	0.999377264	0.995310554	0.739619823	0.593270612	2.022678385	2.064761341	1.248110401	1.211670029	0.311002817	0.349531876	2.127072091	2.085489849	2.995738529	2.952686348	0.870379884	0.563488992	0.632450757	0.51358339
8IQT_SV0	1.576813821	1.567705597	1.554461967	1.60645237	2.55269124	2.536527635	1.908094862	1.888087702	1.295621031	1.136310666	1.139141797	1.083794039	1.821798278	1.960659403	1.474544523	1.251618567	2.807110252	1.954435676	1.553060545	1.577043695	1.575338517	1.679627578	0.852949404	0.682932563	1.350767019	1.158911635	0.272046239	0.306560323	8.835174155	8.97012855	1.54000514	1.564501731	1.425373578	1.338995883	0.311191281	0.394974825	0.37166933	0.358915159	0.751566717	0.685497855	1.210725178	1.117165067	0.745694914	0.652182978	0.748603012	0.325688766	1.343755493	1.339042472
8U2D_UQX	2.543077354	2.539026938	1.178201422	1.187972677	7.10400584	7.17318722	6.256754622	6.341709879	7.089872528	7.209042632	6.988190227	7.017787137	4.998457929	4.80335366	3.999933214	4.916735032	5.219851538	4.486340027	5.771063623	5.767401075	4.384798571	5.079133646	5.447125492	5.621352751	6.960631162	7.123518341	5.051251489	5.108858514	3.659479563	3.325136859	5.724479583	5.756648888	1.565279259	1.548514767	2.585469286	2.617920745	2.810643266	2.821683325	6.944772821	6.985679117	5.984896628	6.167448334	5.61666744	5.78028172	2.746942498	2.753162129	7.66883035	7.507628351
7YCC_IQC	1.138298164	0.818438301	1.014765138	1.097862125	6.512210435	6.54093563	20.04039799	20.23067056	6.256160701	6.461551433	8.736172935	8.532490066	15.30924925	14.94509414	15.29883896	15.31394243	10.03810476	5.55074968	0.853392106	0.972937676	11.20290572	10.92135691	18.67112938	9.525427128	10.85069074	11.38748177	0.918344904	0.892762191	8.673276127	8.374555417	0.751131715	0.738976639	1.30441588	1.244979015	1.194806999	1.345109587	2.52245535	2.463735029	2.258535713	2.241268047	1.191619286	1.070889554	18.56756995	18.05950935	1.117693723	1.077908299	0.934899485	0.826495864
8HFN_XGC	2.507008846	2.685093679	1.560785866	1.507953698	3.779883756	3.736329881	3.04762526	3.169663005	0.883030745	0.823726034	11.19081188	11.1861155	9.513103242	9.130178603	9.855647765	9.880071138	8.495571557	8.173769746	1.601351831	1.52987424	5.790370456	5.598033822	8.642796385	8.654436283	4.552851936	4.553154109	1.35112299	1.363910634	7.914704175	8.183841422	1.593691925	1.407495884	1.291019415	1.512223984	7.065162527	7.249910481	1.287200731	1.248798697	1.233292582	1.134387198	1.063655705	1.265909251	2.871527607	2.732883291	1.248120769	1.086331388	0.886671623	0.929624631
7S3X_H4B	1.06212038	0.795703193	2.052261022	2.038369395	2.488310936	2.493865944	4.155568076	5.762041562	1.60561096	1.522272151	5.618182644	5.460517378	5.981929525	12.27490277	4.913165969	5.040388734	3.617207324	6.27733317	4.758926256	4.97196179	11.88230025	11.66729314	7.644862941	5.883478172	5.035276128	4.794109545	0.477052477	0.619294538	5.536360762	5.665568462	5.118171623	5.125970423	3.044000225	3.043229789	0.373228343	0.317445048	0.845498002	0.554639752	1.415520071	1.439792186	0.51653456	0.375260343	5.196614501	5.263360476	5.642208373	5.642208373	0.458715639	0.433447719
7YBA_IO9	4.204083047	4.391476073	2.032330755	2.208325255	3.369404722	3.604050578	6.457068759	6.784232391	1.233521885	1.268016489	4.052788506	4.291361713	4.466836246	4.43484723	3.768341332	3.30044678	4.324158022	4.713186508	4.49320926	4.571161246	4.361931192	4.509385333	4.668975243	4.667880074	3.915985292	4.148515219	0.789243815	1.155456331	1.528837752	1.410642423	4.487797124	4.671990857	4.295431878	4.188007326	1.999768234	2.220349536	4.675673929	4.807735955	3.658295296	3.502971621	1.92697323	1.884226313	1.850491696	2.144154299	1.625072524	1.544417688	1.1896496	1.604186345
9GIC_A1ILQ	8.961553724	9.146160815	2.140407704	1.931697634	0.495868838	0.479365831	9.759006353	9.681720982	0.604310826	0.495741462	0.5643137	0.367035816	13.37992916	13.6443877	8.127064087	7.746275376	8.076777892	8.000135033	1.828276867	1.539929656	1.731839359	1.664777287	4.822529313	5.112105	9.605190946	9.698814635	0.848108303	0.805059294	2.100742564	2.179766159	1.179162206	1.005501979	0.951788775	1.09017899	1.417124484	1.361807521	1.403160768	1.27287407	0.411095403	0.296614574	1.186306217	1.230101532	1.764162104	1.642198782	0.811727169	0.455465332	0.95642749	1.020933394
8QQ4_WEE	0.490845643	0.348765671	0.414978215	0.510594515	8.564187497	8.573381827	2.009155466	2.639882971	0.826123568	0.611074218	4.121128613	4.094434758	0.897211519	0.815354344	2.60388337	2.292634266	1.971018398	1.219012941	0.424791735	0.286029862	2.442575665	2.171171787	1.204662914	1.181553778	6.356755189	6.256895008	0.269892058	0.350308655	3.592233983	3.825009167	0.481796886	0.670019002	1.40719429	1.398098951	0.330387058	0.41411031	0.798254939	0.922457208	0.675661143	0.534506576	0.892542207	0.837565889	1.047156531	1.025524726	0.653570539	0.531901031	1.0342196	1.095107101
7OP9_06K	3.473920581	3.413076019	3.491791757	3.393987259	2.720047646	2.769694561	3.60123567	3.474415682	2.701370437	2.841221456	4.668980387	4.482620165	6.748653501	6.471856668	14.82525562	8.124104341	11.16734701	10.0533562	4.172280937	4.196212282	6.750871102	6.9263629	3.636043363	3.498116919	5.90248417	5.81372737	4.238715787	4.262639503	3.321788058	3.533160962	4.21342276	4.230181265	4.573233367	4.487005869	3.643448838	3.630564235	3.484549263	3.491054201	2.950328655	3.005537877	3.480386329	3.512006964	4.050426787	3.942112869	0.425185859	0.397467787	0.190483278	0.525824515
9BOH_A1AQW	0.752020033	0.497924207	0.250391943	0.82110949	5.230929396	5.228954582	1.252723597	0.9822431	0.457405019	0.484128921	0.564703241	0.420452178	0.918566486	0.928833949	3.777059075	4.342806496	7.312823135	8.46814455	0.300812322	0.586392559	1.800046924	1.73484743	7.793983989	8.316417384	0.762681945	0.726674261	0.361399429	0.612018378	3.058591119	3.229840655	0.332507322	0.814988395	1.889480653	1.91609407	0.175684187	0.494980733	0.978088052	1.28520263	0.509273288	0.527999791	0.424552857	0.520924111	0.283986165	0.475650401	0.554266538	0.380984988	0.404225774	0.600005516
7TYP_KUR	1.310803145	1.326276808	1.175414119	1.215565592	0.738501093	0.628538187	6.885479239	5.912387215	0.789271124	0.584784412	0.675970514	0.459935929	3.941150479	3.850400482	7.279607022	6.315876166	4.716163045	4.42628508	1.072090433	0.885206993	2.858165864	1.864266162	9.31475949	9.360434673	9.605568523	9.83949862	0.667366423	0.604273957	1.068470507	0.661897016	1.232622406	1.008009979	1.956902724	1.787161272	1.091738374	1.055917543	4.078722849	4.128197559	2.360105845	2.393767918	3.840970206	3.850816294	4.113828348	4.229681492	0.851879566	0.651290695	0.664103375	0.521705138
7V36_5P0	5.454956534	5.437890761	2.359849314	2.434946082	3.005887309	3.042956604	6.091572804	5.990167031	1.977704753	2.02212851	1.783374603	1.766735868	2.783519223	2.392818816	5.050140032	4.776796038	4.0212194	3.896679994	5.359681973	5.310501945	5.437943836	5.463355242	6.345357105	6.623404297	6.056077188	5.784103673	5.771369005	5.908963369	4.04535791	3.319760063	5.349208619	5.193550664	0.650258221	0.764773881	3.132991392	3.135548707	2.1668549	2.183406689	0.656255658	0.626820997	1.187017703	1.154363403	5.407779183	5.534504863	3.33576749	3.226983657	1.271542286	0.767606052
8CLU_V0F	4.686745159	4.646659341	1.28677522	1.370665094	1.334247849	1.556076203	4.694163761	4.499872362	1.847308574	1.805277361	2.237905863	2.011732472	1.032944328	1.223556835	4.653218505	4.409712581	19.6527747	6.585112294	1.487719822	1.536418598	4.673504831	5.006423326	1.902719182	1.271424268	2.893468024	2.669938056	5.104913341	5.156930057	1.649007545	1.661330556	1.796050822	1.881614872	3.394597371	3.294781423	4.604077188	4.546883175	4.120750514	4.041989155	4.201616425	4.301430099	4.093935996	4.096658372	6.457335984	6.490205093	1.780199598	1.770728247	3.767927792	3.77852003
8A1H_DLZ	1.38489591	1.379856565	0.278176695	0.395769829	0.519065203	0.482108054	9.156303508	9.656594256	1.189819981	1.218164421	1.200419346	1.217694225	0.889084654	1.295664273	12.40206632	9.633346695	8.627298688	5.260200079	1.178471424	1.260545086	10.77257862	11.48174534	16.99202055	17.42702193	9.760314019	11.38389056	1.146438248	1.183816605	3.087215723	3.059396664	1.155835036	1.267729277	1.347591554	1.383438777	2.874324687	2.867448237	1.823786234	1.405512005	1.508123012	1.523549233	0.535571336	0.341932848	0.573888381	0.367961135	0.822172206	0.607888458	1.236288393	1.202663001
8IIE_URA	3.948910476	3.951157724	0.17526792	0.380137835	3.004793587	3.044854749	3.639293512	3.612988395	2.811914893	2.798354754	2.956670467	3.034663995	0.532189043	0.368238656	1.350980902	0.309904487	8.904975734	8.735273205	2.822994533	2.803756052	2.360347417	2.360489891	3.829400442	3.389985402	0.831084309	0.314049952	0.100297694	0.370160773	0.697877347	0.418082087	2.828598532	2.802825244	2.839632205	2.803917312	0.151846683	0.333398733	2.906082293	2.958834607	2.833056731	2.807377805	0.373541546	0.318620397	0.646972846	0.308786919	0.300004733	0.285015686	3.159963162	3.058036498
7RKR_L49	7.880426616	7.916874545	1.28870402	1.542272232	0.398691982	0.397137902	9.6710152	10.25855491	0.898342647	0.697313269	7.243845109	7.24969143	6.138954378	6.232627126	8.676773845	8.372590184	6.334651672	5.980994765	2.992836187	3.053342366	8.675671688	8.275224386	5.793120317	5.774315325	2.630794712	2.493258242	3.501382943	3.553505454	10.82337445	10.76298353	3.096149904	3.120760796	0.998109353	0.984520377	8.400414615	8.401872805	2.740460976	2.837104572	0.38499102	0.377665854	0.980140978	0.698238792	1.572243855	0.798302713	1.030146884	0.889429466	7.110038679	7.301759152
7PSO_EF2	0.339825565	0.368696032	0.293502178	0.341395639	0.247168385	0.392016256	1.355599023	0.392436909	1.122344172	0.594265652	6.08298286	6.018498479	0.480932961	0.460304332	10.06772296	7.511428481	8.11565143	5.008256192	0.433240623	0.411964189	1.055668095	0.833859884	1.083949641	0.610256656	1.589757564	0.495778727	0.211911176	0.258709489	1.206880337	0.834097439	0.307975034	0.275636444	5.699681409	5.757289154	0.248449918	0.251056794	0.682373294	0.197020145	0.50379199	0.428322503	0.298325358	0.354970763	0.931022963	0.693798874	1.014349838	0.275830119	0.297745129	0.351052783
7PRI_7TI	5.717750867	5.778196946	4.941387881	4.776698913	4.838471794	5.013395376	4.210250793	3.83266703	3.694778022	3.830602093	5.076400776	5.144010459	9.895170912	9.722263831	3.242533875	3.22852571	8.847362491	8.409967776	4.398206462	4.534269578	3.814271516	4.934688974	4.411170355	4.540109818	5.455224038	5.538475622	3.4625994	3.440589725	2.926024407	2.023656881	3.915547459	4.280152576	6.186212871	6.16103442	4.484242122	4.651118863	1.916494332	1.845231986	1.03517937	1.282267794	1.638689367	1.851951323	5.224565553	5.28575898	2.247474377	2.156589306	0.960868131	0.999893783
8Y4B_A1LXB	1.977382535	2.021413794	0.441523643	0.766273366	3.476802842	3.490806878	4.787916251	4.528731306	0.836923794	0.988015525	2.980501193	2.989687158	1.702517846	2.554982231	14.60575418	17.27395567	16.89430675	14.08495739	0.7198845	1.1357298	6.361516183	6.898779536	2.572306019	2.685182191	4.058579226	3.944099457	0.474102408	0.572340886	1.510830564	1.538908629	0.834356222	0.962304786	1.105370622	1.167965437	0.398494542	0.538185216	3.612400049	3.619641168	0.400996137	0.462423142	1.751344739	1.905835624	2.609018669	2.452687552	0.358673675	0.457237684	0.487318485	0.942547258
8E0T_52L	6.054623112	6.27125128	0.471156049	0.736319821	6.863001645	6.97807693	2.010870865	1.764100537	1.345130487	1.375515814	1.470693866	1.360640079	4.951829096	4.854034604	13.60022986	14.08627422	8.522036054	6.201845492	2.258783407	2.354602209	3.870634644	3.574652431	0.690032514	0.688261611	6.624282043	5.972864664	1.04339767	1.013270428	4.590440516	4.824379348	2.212996207	2.177774572	7.615952032	7.757283423	0.483601333	0.734754381	1.857525186	1.910984787	1.500513997	1.628719822	0.907016367	0.818923899	0.691082905	0.963734086	1.400528922	1.623023727	0.615451389	0.847820288
7WW5_8DG	4.522712554	4.67540279	1.714089257	2.068879002	3.586886685	3.676421778	7.50231743	7.509244023	3.859006796	3.765085525	2.415030926	2.192556027	3.117188891	2.912684046	2.763017719	2.563140057	5.143946881	4.744565102	1.504886606	1.294152561	3.789878786	3.239592537	2.739099515	2.642240961	1.767642743	1.599525513	2.110896051	1.932308439	3.399153608	2.906107874	0.850514677	0.940208995	3.27984523	3.188806757	1.001186487	1.041798131	2.646145798	2.542703306	2.997253981	3.035374739	1.822435427	1.820163944	2.766656074	2.818525893	1.789595828	1.719991262	1.230086755	0.708587801
8D5H_HHR	0.701928189	0.485981366	0.353017251	0.567854524	4.182986963	4.2061315	0.534337272	0.267754302	0.259194736	0.320706078	0.359764407	0.465188646	0.615000353	0.543024321	8.25122587	8.289070814	8.6942154	9.429884895	0.437866436	0.387281635	1.501124326	0.641528564	0.705040552	0.584666727	2.648726822	1.620360153	0.482685647	0.414057068	0.81159655	0.227515089	0.477233673	0.494538819	6.562410164	6.494698577	0.180081329	0.427937868	0.521689678	0.584931993	4.316538636	4.247770598	0.359967534	0.299449535	0.643605459	0.617403474	0.472499296	0.331595773	0.347180294	0.369584117
8ULE_5N6	3.182907671	3.087199588	0.758507899	0.867222458	1.072118211	1.143862324	1.019721398	0.97651966	4.263287853	4.441365604	5.147911947	5.234720963	1.093807842	1.114834999	1.965469632	1.879503719	2.822601931	2.855248873	0.859203029	0.595496365	2.135192574	2.178642702	0.850397249	0.75997036	1.807908075	1.379834183	0.425837907	0.5878436	3.867072057	3.804697358	0.972259617	1.143556931	2.431809743	2.499874788	0.363828812	0.609548697	0.944535291	0.907052066	1.249456399	1.253935244	0.948573099	0.83808626	1.728082862	1.5561105	1.567527766	1.54170129	1.189033174	0.814989702
8CNC_6D6	1.105847389	1.174236669	0.210910418	0.388256636	1.164418682	1.207567137	1.691853981	1.418356861	1.180146551	1.209931514	9.484964642	9.594825214	0.27849459	0.445853863	2.199249732	1.956155225	2.878422924	2.584670394	0.208562613	0.420750558	2.519113739	2.002656063	1.218775173	1.117788794	0.841959749	0.744020871	0.159152695	0.307463283	3.061605898	2.984282384	0.207702058	0.352624072	0.930782952	0.890502726	0.453510562	0.566254408	0.895139091	0.849844689	1.106362123	1.00745489	0.629765981	0.46322054	0.761598591	0.87756361	1.022975373	0.726427671	0.919908105	0.822230197
7B56_ANP	3.034454041	2.976446059	1.867050104	1.56639042	5.488268101	5.504243459	3.679821206	3.728190286	2.607068248	2.440062144	3.063867698	3.096113374	0.784301661	1.127045889	1.581012674	1.418644019	4.047358326	4.166608271	2.059671092	2.148407931	1.576648753	1.26171547	1.972158751	1.771022141	0.998247908	0.53857379	1.040592657	1.131633601	3.680454203	3.60344166	1.928448655	2.019942212	1.991368383	1.929306359	2.363394441	2.320881976	1.676922267	1.615891226	2.198933482	2.149154977	1.031702448	0.972651124	0.864482119	0.486812954	1.749824986	1.685698643	1.00071975	0.925810668
7WDH_IC6	1.951294425	1.998764753	2.983734722	3.115314409	9.713618079	9.717832823	10.06445848	10.07304613	2.595781097	2.714662187	9.466135585	9.508147756	3.916115554	3.650485275	9.144039353	12.75090397	16.83222381	11.9541995	3.353864895	3.401697658	9.060478856	8.669336681	8.492366654	8.40563424	9.425914042	10.6780097	1.603581123	1.642406549	4.909460934	5.035503751	4.304876	4.129704046	4.286861408	4.226960554	2.638259793	2.634547244	2.414155361	2.428236156	1.14619062	1.146183324	1.409613749	1.34194368	5.328702224	5.323965617	1.907943547	1.805431134	2.694219964	2.008577321
7R9N_F97	1.330361009	1.227581356	0.656152543	0.631127183	4.845074983	4.86735996	0.744007154	0.376843344	1.509147596	1.465198494	6.330809874	6.582649442	4.95056079	4.869787066	1.397987272	1.134535758	13.77845283	8.742804145	0.964502397	0.963642555	3.177852358	4.170022206	1.10760302	1.024295834	13.36913375	12.31762111	1.369591897	1.427848536	1.388473144	1.276885074	1.291362014	1.495250545	1.234759998	1.209080359	0.993111379	1.029435711	0.437663322	0.338471263	0.636153046	0.579533351	0.530424408	0.279276312	0.996171658	0.943715803	0.763291964	0.583909457	1.052852977	1.058142801
8C0G_SRC	3.679433906	3.0826287	5.888855557	19.68386568	5.101223712	5.219785738	12.174832	15.107478	5.859858445	5.896051264	9.13500816	9.055285393	16.03568875	13.48550912	9.830581117	12.89873917	10.46005625	19.51560142	20.43846404	21.18797598	19.06043815	19.4088733	11.84498805	11.91702143	14.34067395	15.51729249	3.252377503	3.113126214	9.603260946	7.864448232	20.54062123	19.63672569	4.32284645	4.090302225	20.6930993	21.2514219	6.615614354	6.80585376	4.773489311	4.662301591	2.646809073	2.596107233	11.8172211	11.88583052	6.769509378	6.352363861	2.73044428	2.667458271
8CZL_GSM	6.108552374	6.224337296	0.408605055	0.864255809	8.529861786	8.941279362	7.786757678	8.115877318	5.105909579	5.289934592	8.341817556	10.48192103	1.44467275	1.527949338	5.758906739	6.288532665	11.74102898	16.21128382	1.013245118	1.182563723	6.940384093	7.230884295	1.543286452	1.863046388	3.774711976	3.120709491	0.558779318	1.01650623	5.105874299	6.163830535	0.927315074	1.141772784	5.471552491	5.627169545	0.809851374	0.994522869	2.412676843	2.274965723	4.989317335	5.054532865	2.130530806	2.52205681	1.298547974	1.573171326	7.139875047	7.048130757	1.034497633	1.947545271
8CNR_MRD	1.950505993	1.922821396	7.964277891	7.632759422	1.450123443	1.54154507	11.78911624	9.118647204	0.372366689	0.27360818	1.544339705	1.589728014	6.40170222	15.34236488	9.209708889	5.512356977	15.65393037	3.994391414	6.272060926	5.590928271	12.11059761	6.75535009	6.662108582	7.740298799	11.07213769	10.3536817	11.01874432	10.3540654	2.27610203	2.135746819	5.932654025	5.937261914	3.89747849	3.91760081	7.163665213	5.599352688	2.302172586	2.302871998	2.007622747	1.990066764	0.964746401	0.957280552	8.962627974	5.895575207	0.792097788	0.483862413	1.598796266	1.650320872
8X0I_IDC	9.775671906	9.827904507	0.277695319	0.447779819	2.764831053	2.797388482	3.508798408	3.468346787	1.454748506	1.513336985	8.028814975	8.217999024	1.262628738	1.177023405	3.310419738	3.012788778	10.14053148	9.974147004	0.973591896	1.003869711	4.878425007	5.161467487	2.571968424	2.675800906	9.893560098	9.906556516	1.830699175	1.797565423	2.564150205	2.250390311	1.004832598	0.921851046	1.19887167	1.158339467	11.23884508	11.40332511	3.629066365	3.652206807	0.627828519	0.60843309	1.044258234	0.965049221	10.72248823	10.60362135	1.941149901	1.645402723	0.768514082	0.725902975
8OEO_4LU	0.34210751	0.34210751	0.19911041	0.479304247	0.787807171	0.83025854	6.060276061	6.059220953	0.993818319	1.180626249	1.04088895	1.210895696	0.715989222	0.759509878	6.421185258	5.955231004	8.387741476	8.362770979	0.265005294	0.374604929	15.43560123	16.71773301	7.414658575	7.384654847	1.198208644	1.057656252	0.193441263	0.371846422	5.108078272	5.46509102	0.256185846	0.372113335	0.475193264	0.48500178	0.121682331	0.392329447	1.903347936	1.847938195	0.704918491	0.741411605	0.878727872	0.800337125	4.914317076	4.768326936	1.671820999	1.774603427	0.849481334	0.853787817
8A08_GSH	1.205569388	0.967047446	0.238168946	0.464421606	6.855717749	6.919050869	2.240981323	2.32334397	1.011431074	1.182366464	9.357866194	9.482091589	0.803204467	0.993469222	5.623388512	6.050478112	6.72257628	6.835443796	0.651286841	0.946474295	3.698816682	3.848503249	1.012828866	0.995265481	1.356155603	1.160338476	0.962552327	1.077463961	1.949230886	1.606093203	0.733149641	0.913574136	2.222389888	2.127819788	0.561401079	0.789097211	0.684848822	0.861473528	1.003104911	0.90229684	0.661174054	0.505141221	0.715727787	0.725249734	1.027641938	1.080462385	0.891442114	0.936278111
8S00_A1H4W	7.589053175	7.662428233	0.483187736	0.571356607	0.263850254	0.320959805	1.16846557	1.02562339	0.902712894	0.895254239	1.584439415	1.576609608	1.107953333	0.806072256	1.650479216	0.748198125	12.7839834	12.76260075	0.341431516	0.334422898	1.675189815	1.373868987	0.967352614	0.907309667	2.602689733	2.456894402	0.343127215	0.321155577	2.656318445	2.380665954	0.344206325	0.51738418	7.304200353	7.319735513	0.253390064	0.307859756	0.745332298	0.506074465	0.298167433	0.221187106	0.304027253	0.241311603	0.97305369	0.960415926	1.3281268	1.265312868	0.604174641	0.5142535
8UWN_XQX	1.699933014	1.662898041	0.921616558	0.917013958	10.0318361	10.09150168	1.267504309	1.217574377	1.156969994	1.155624033	11.88738808	11.93819936	1.353388008	1.269918073	2.19969886	1.787867116	1.970078745	1.939880229	1.070438493	1.072049999	6.795471257	7.822502432	1.053474287	0.912047202	3.34307915	3.340657078	0.864997132	0.861702672	1.098819357	1.188716181	0.964065622	1.023331959	0.623929296	0.624081218	1.02482698	1.074860421	1.097899438	1.051900648	1.341099657	1.28008069	1.136671407	1.072237431	1.604707051	1.596971335	2.193765436	2.24218005	1.300688126	1.214171277
7T3E_SLB	1.129654042	1.063712141	0.269886224	0.73219226	1.078900752	1.022829667	1.019985264	0.657186163	0.901964097	1.002679751	0.927621328	0.987020551	0.751287275	0.710841168	3.823600361	3.458010057	8.599201215	8.763608518	0.773414855	0.757447526	1.454239011	1.528438583	0.973177013	0.789579764	12.77324867	8.854145364	0.37319508	0.579037538	5.397586477	5.21891965	3.878375721	3.942672191	2.389246395	2.522344442	0.255742881	0.485807655	0.561175426	0.557614718	0.588794392	0.63062574	0.772384759	0.552939019	0.672646474	0.593721888	0.807735181	0.919947018	1.087033862	1.018784403
8BZI_SJL	0.453537099	0.331716756	0.603660261	0.492825807	2.041551124	2.063407684	1.847462157	1.700307635	0.414172905	0.369640435	0.458149689	0.399590382	1.881486588	1.919805075	1.143188795	0.537416523	2.979915189	2.604067574	0.520318755	0.540607637	1.734695781	1.830954739	0.878430977	0.863269487	2.844140213	2.938297706	0.562993379	0.436290779	0.590112876	0.385073383	0.516762188	0.525678969	0.665587514	0.546468752	0.492684288	0.452969743	0.627746558	0.494111212	0.388875934	0.420876371	0.839906654	0.884590279	0.674959347	0.765850126	1.396014086	1.069683072	0.705313606	0.776671674
8WBV_DNO	2.060854034	2.153482536	4.201079043	4.046251943	4.423550328	4.388275689	5.199744947	4.729944355	3.034779406	3.040256775	3.554698241	3.603965535	4.543325728	4.467287623	4.966646043	4.181981151	3.346052117	5.746575862	4.203098468	4.044869534	4.918450923	4.462149995	4.371873866	4.113645375	4.258336268	4.381312639	3.585034954	3.41713598	4.364372734	3.704358566	4.247615874	4.253818754	3.988791869	3.95262007	3.962221599	3.808339027	3.030403515	3.033751656	4.160412674	4.150471464	1.202871323	1.163432673	4.455744688	4.344791482	4.217713541	4.165945414	1.604836621	1.64097544
8TG3_HQG	1.69375404	1.7854061	0.403792134	0.610829915	5.433461864	5.392261058	6.099824283	6.04955298	0.809769681	0.716257245	6.312499776	6.198207697	0.954024957	0.960394445	11.70204829	12.11536263	7.881168042	8.538529322	0.562096123	0.726287369	4.387177302	4.904174731	8.967065971	9.555004212	13.34600885	13.26943709	14.33758412	14.34415958	9.020047885	9.682476348	0.627303469	0.799410424	1.707755095	1.7674964	0.813053571	0.989983443	10.14137036	10.65403406	3.446705029	3.404577695	1.190391004	1.105542436	1.814709284	1.741000873	2.119494489	2.043023502	6.078098986	6.096081716
8XM4_XC9	7.383227935	7.358982469	5.79175276	5.986033302	3.602950698	3.575867043	4.012889457	3.977553453	7.219767075	7.368781758	7.265821779	7.219068268	7.559606692	7.977932254	3.156593389	2.890993036	5.783849444	6.221535048	11.32633559	11.22138255	5.224960669	4.573271993	6.422172238	6.353300749	15.1622972	14.57417385	1.995114975	1.982525313	7.197238801	7.325274257	11.40156761	11.17132506	4.750112478	4.783102354	3.266419025	3.348117721	4.426238659	4.174422436	6.550888562	6.727071252	5.500326095	5.66022967	5.611387383	5.588865756	3.391500162	3.213044919	3.281936692	3.302313012
7UR3_OJ3	0.50656497	0.546061648	4.989522627	4.989571998	1.179063543	1.177192348	8.464837776	8.797287241	2.451738871	2.371848586	10.40405912	10.43734901	4.974246589	5.164609527	2.646566576	2.038863844	3.952588071	3.553704224	3.377939897	3.28732155	1.900902732	1.658081018	1.527234044	1.201977042	4.487230111	3.833413571	4.942055355	4.851350451	1.622013836	0.861323001	8.495099302	8.535536249	0.572987366	0.607903577	9.400258501	9.447059372	1.355232267	1.23008514	1.180790729	1.160912114	2.342589649	2.303198419	1.348073977	0.880013726	0.815753463	0.561841527	0.659615238	0.377606491
8QBC_GEE	1.482471063	1.367702178	5.436329669	5.464392925	4.004549823	4.052510114	3.377825164	3.906753814	1.455103843	1.382564155	6.385443521	6.004924564	3.957851087	3.300866803	4.356498804	4.212983106	2.948664086	3.317732135	5.584264961	5.737618777	4.633326986	4.754929499	4.073164336	4.201141139	4.539582403	4.825685777	4.541721724	2.99395221	2.102105413	1.442865554	5.512054738	5.272337285	1.726043597	1.583919477	5.203238479	5.289727511	1.705210152	1.611678779	4.002773143	3.97394914	1.630085025	1.425271708	4.06754055	4.209173857	1.58585611	1.35949308	0.435172083	0.333042147
7B2U_SQ5	1.112757452	1.046211333	0.843890983	0.953327671	1.502905462	1.489355409	3.287490554	3.616598513	0.738820611	0.711160752	7.434053103	7.499734846	5.665042118	5.307325895	1.798529778	1.755702801	18.34006805	9.46249103	0.524665045	0.59723703	1.536658613	1.62248688	2.24232239	2.214953969	8.173041078	7.923500106	0.381378257	0.422956864	2.545813324	2.476471198	0.510681844	0.663749502	0.806641184	0.859302401	1.962526939	1.967146064	0.615311845	0.59800874	7.198768879	7.247094517	0.920831342	0.976231383	1.880997642	1.843314616	0.698096915	0.894777793	1.041395018	1.030215699
8BAM_QBF	0.701987337	0.554387461	0.413750865	0.433885056	0.802194879	0.696124909	3.656610991	3.657529564	0.605180074	0.578784658	0.555248075	0.422319521	4.286449394	4.381662278	5.214065504	5.26076897	4.310433836	19.11673377	3.677019584	3.746518856	5.372788875	4.012502651	3.868106523	3.574312023	5.432818642	5.292729523	1.532873239	1.354748008	5.192564571	5.274433912	3.185618238	3.21824146	0.454826845	0.739855444	1.299373408	1.408906618	5.278027391	5.417364683	2.489824223	2.500526289	0.857219376	0.962890685	6.291067974	6.359412257	0.521190228	0.330096779	0.291122702	0.254780538
9F2I_A1H88	3.134188802	3.124901963	8.445687823	9.003635143	5.415246649	5.456791267	5.791114056	4.696559589	4.902523742	4.896980363	9.666100379	9.83791812	8.942299867	6.569892012	7.547122356	8.049064949	4.639298492	5.306426213	8.763569344	9.149085533	7.443630446	7.797415235	4.287890146	4.606931415	13.59102249	5.273293583	9.38515363	17.55658153	4.354733508	4.486524901	8.096560944	8.444371737	3.375669478	3.551610457	8.039935998	8.606254003	3.696750048	3.747878093	0.897719609	1.406688022	4.231414151	4.25977476	7.761497999	7.691008322	4.699416362	4.784823485	4.689685447	4.650802795
8C0Q_SWU	5.163315835	4.960651139	0.872645476	1.143400791	4.453414103	4.383043172	2.59637534	2.674292674	3.060406737	3.07433183	3.05780851	3.12897896	6.957454648	5.761655812	2.165931432	2.46748474	1.068713221	1.045314456	2.72184703	2.692699735	1.941575696	2.184234895	2.890475836	2.85546292	0.923910411	0.629098476	2.661060846	2.702181425	4.429587058	3.812333229	2.715165307	2.694987333	5.740325678	5.802533909	2.750891626	2.746914123	2.581186972	2.579046628	2.798828088	3.005602047	0.990852227	1.125519825	2.613699413	2.687305637	2.62439117	2.664374472	0.27087232	0.580930709
5SNO_Q5H	4.368778989	4.262820943	3.723198914	3.855422845	0.320548414	0.548641209	4.122558024	4.0929906	0.612606271	0.446296244	4.482599097	4.441911467	6.22325748	6.95739543	4.128926226	3.773520739	8.39869821	5.373163709	2.102129857	2.085462684	15.78148088	7.922537768	3.897666759	3.876231703	5.942306345	6.224557453	3.690144824	3.662080973	3.812510368	3.994465467	0.679786033	0.432361155	0.589943356	0.493155541	3.515484552	3.503971295	1.963460812	2.099614146	0.249772265	0.367371297	1.092965645	1.031463478	2.598260485	2.600538162	1.190909105	1.22335259	0.431954577	0.587402931
7PG7_SAH	4.35939777	4.34275625	0.466050749	0.665218445	2.678700431	2.668569431	2.948698618	2.876413386	1.153141682	1.209384799	6.397484479	6.297445628	0.607366001	0.755671616	2.332239108	2.278551525	3.854097463	3.113004809	0.511697241	1.009414291	2.219388142	2.22454097	1.142885667	1.152775405	0.977137707	0.668253005	0.562962394	0.744987912	2.532630067	2.481871739	0.51205877	0.701727413	2.653660437	2.631014108	0.318225194	0.403385662	1.206098642	1.264140511	0.785872176	0.750225853	0.626885636	0.604079527	0.397549277	0.319523963	1.50591472	1.436127779	0.550594342	0.441471676
7TXH_GNP	3.032313518	3.032313518	0.267828931	0.426759215	3.256673324	3.604390836	2.138374529	1.928288177	0.887926061	0.805480111	2.931534551	2.800890307	4.189121837	2.963799786	7.933039248	9.107260629	10.12967773	18.52012472	0.18419494	0.543636738	1.591310373	1.411958782	0.727043982	0.685870669	11.67125154	11.06839894	20.62267654	8.960000616	4.805669866	4.575363241	0.217449894	0.679310489	1.628629935	1.628629935	0.226345114	0.522063801	1.289674346	1.142368256	2.88279949	2.782257244	1.85920536	11.55274471	0.91333675	1.107494649	0.780841943	0.524535101	0.794276295	0.778305042
8QMU_KDH	0.719227751	0.815123425	13.97545866	18.11549116	7.088917623	7.059208933	18.7977306	20.85055256	6.12652442	6.298068126	8.025667677	7.907717363	11.27071238	8.640139835	13.34615306	14.26979974	12.88356742	12.69106951	19.29108845	15.63769118	11.0597451	8.707574271	8.87243887	9.171666402	23.43643985	15.79342864	16.69042915	16.85850131	4.368801821	4.369008772	14.53445233	14.95724648	8.751395332	8.691707721	15.21113982	16.04658008	6.024785853	6.032230629	0.332463239	0.552454479	9.635022711	9.585137214	14.68583359	15.20672413	1.433437058	1.102437119	1.567560892	0.88127541
8WTF_8CG	4.307035814	4.255406432	0.180499151	0.275816475	4.002806376	4.025563437	1.015995454	1.036559631	3.574148451	3.607014859	3.740415094	3.787616204	4.007653392	4.114446898	0.799534494	0.47053066	3.829061567	3.829281297	0.581383608	0.533014969	3.687417566	3.753404976	0.661880831	0.589214766	5.749997415	5.985240785	0.425011851	0.443274158	2.004259407	1.696629738	0.628650368	0.683212811	4.178669742	4.137690034	0.297737414	0.329384331	1.059973125	1.083432243	7.367107414	7.381596458	0.633764863	0.470909692	3.643969721	3.600413816	1.0766776	0.913086187	0.758351843	0.530242909
8V9W_7V7	7.876664638	7.88003608	3.219217689	3.168544178	5.208803505	5.135123232	7.868261454	8.947675855	0.853465817	0.753505304	6.68039753	16.01897042	17.54811022	17.60577353	7.617428245	7.547973712	8.704136298	8.704859987	16.86297744	14.30121834	8.236633421	7.700574014	9.049104957	9.527630008	13.35191934	13.46352251	6.924015903	6.96529609	7.280926583	8.088707706	16.80636144	14.43463474	3.573680724	3.533074735	13.98644326	13.4861516	7.955754619	8.208124542	4.215977217	4.154920414	1.559006502	1.553488756	8.389779254	9.659194837	1.623621997	1.477327083	0.645817605	0.734905638
9F53_K3A	0.319366808	0.235417538	8.204489494	7.551322693	4.602153105	4.643257506	20.78278713	6.114898929	0.413611929	0.182948105	0.73636146	0.148642729	8.533936882	8.220391739	7.662302522	5.255638719	5.433866358	5.649470348	8.281074548	7.529863177	9.699203565	11.0511666	10.8088383	13.38609392	6.474965454	11.7140382	8.061868609	7.380080602	5.124819419	4.639222933	8.197599866	7.597746827	0.376011154	0.328182676	7.695528839	6.877062238	4.826875897	4.73895905	0.371658713	0.198401462	4.628702081	4.680752565	7.078970518	7.633740508	1.47631578	1.519649419	0.335187179	0.178742603
7NWA_UTT	8.14927685	8.062863199	10.07640081	7.260666473	0.349028928	0.345319327	6.036076533	5.022978897	0.249419152	0.200774218	0.228475971	0.22641772	6.704098942	6.740898418	8.004699549	7.778136533	11.32945333	7.223722362	6.328128443	6.338530032	4.203066835	3.779931769	8.435991963	8.449174231	6.682855002	6.910784961	0.516024079	0.439656481	6.346729586	6.732828034	2.778118626	2.566333514	8.30144763	8.302489492	1.444820992	1.518527951	3.480904739	3.609965117	0.469157469	0.415721651	0.186310859	0.208292666	7.99027536	7.982579853	0.763285424	0.642160217	0.531231875	0.458312013
7YY0_PNS	3.231176259	3.218986485	1.484583969	1.551493508	6.383655305	6.530321733	6.26565831	6.99478137	2.359727846	2.098619724	6.136669328	5.753060564	2.564992095	2.366349567	8.401334058	8.703696538	15.05528055	16.03959381	2.040295185	1.982974757	8.353765275	8.176186968	6.880442338	6.859088239	1.593119063	1.477032666	0.738372725	0.745012787	4.880312702	4.390777071	8.364939681	8.812833948	5.771681689	5.628880268	3.511236534	3.544315603	1.809520982	1.846804516	6.304636007	6.476575748	0.842450024	0.904472063	0.571579977	0.649894871	6.219096007	6.201742954	0.978473541	0.947105849
8QN0_WJ5	10.94052223	10.96875181	1.550700656	1.596572448	11.03516273	11.11737162	3.078321841	3.133864385	2.380542763	2.498082029	2.698780286	2.682279587	10.73367626	10.81190693	12.56460059	12.64948846	21.76368238	8.315582855	2.142232565	2.36132358	2.404231589	2.400123889	1.991115328	1.991145945	2.127794343	1.758126423	1.76366047	1.811697995	3.152018815	2.280539531	1.740295691	1.677519916	8.998909742	9.09047138	1.959108248	1.922848542	0.5430317	0.372414341	10.8696811	10.85712066	0.831241042	0.76130837	2.267097342	2.50670965	1.52276501	1.304955841	1.933174845	1.547670154
7SEA_8XF	0.973754189	0.814466144	0.927276708	0.827575591	2.117854183	2.113513718	4.069036553	3.940914772	0.810124051	0.743692318	0.870682467	0.75806613	7.27280243	9.412167618	3.115820529	3.084786781	4.691052728	5.369391218	0.635589379	0.421715636	15.80719351	9.016544359	3.321719142	3.486306065	3.157192851	3.455684776	4.881306168	6.026951229	2.709787179	2.640049755	0.676681819	0.578382472	1.343181425	1.179327088	0.60107577	0.517408219	2.238730934	2.12635051	0.298898946	0.371121754	1.913974424	1.907842368	0.711677898	0.346462923	3.705275889	3.68338374	0.683954563	0.441623725
7PAE_O7T	0.307138517	0.243504014	3.366449863	3.380961687	3.360210326	3.385912939	3.747442271	3.82763553	0.636882386	0.534132122	0.552879105	0.474070941	3.533573815	3.487397304	3.043267941	3.313304223	4.572066639	4.433870142	3.346835679	3.349837064	3.496125936	3.448455149	0.998641325	0.851486676	4.766705689	4.633498154	3.338202523	3.364774138	8.895448063	9.856436436	3.349329381	3.364421236	0.53584196	0.528301235	3.390947223	3.438928594	0.920522414	0.738038728	0.336285228	0.235316852	3.351514637	3.366701304	3.864752632	3.99162413	0.970598428	0.826443162	0.64144999	0.509212929
9BCA_A1APS	3.151338085	3.10126459	0.499745285	0.496961743	2.666842751	2.626488061	6.05840307	5.547784335	3.244695098	3.066971119	7.676488449	7.536231651	6.326690054	6.437705059	4.518653277	4.675111473	10.67402977	6.298357552	0.56750331	0.546479707	4.183331566	4.713530512	3.721693994	3.35235266	8.407466448	8.122068547	0.645342165	0.600846044	6.957003695	7.110529448	1.698484548	1.761721074	3.044000225	3.043229789	2.749041359	2.732084714	2.642054582	2.631546868	7.107192881	7.068387197	0.57444527	0.764204394	2.599857143	2.555924655	2.219499783	2.050572544	0.542882954	0.692531308
8OZ8_NM2	1.12020342	1.131367713	0.463201784	0.478501347	1.994022161	2.203951354	2.351350092	1.528444845	1.258471714	1.058772847	0.945556619	0.913453939	0.864417828	0.724491193	5.355031538	4.844293638	5.011586386	11.05502178	1.03256168	1.214327224	4.948358004	5.1233403	1.832335825	1.616438522	3.565405593	2.362504815	0.621072736	0.668281425	4.602493438	4.276544124	0.714710307	0.878275912	1.640744493	1.310853845	1.398598688	1.324753005	0.739891564	0.672197275	0.976345272	1.019229067	1.164216793	1.323052998	0.999501433	0.800663846	1.312396442	0.851297144	0.731947181	0.736289946
7FD0_3IU	13.05270778	13.05270778	0.95382958	0.922739448	10.28909906	10.43703524	2.757275914	1.94500549	4.489093484	3.92271185	14.98368128	15.08313066	9.952079403	10.70538644	3.721027991	3.734063715	18.6755227	19.05268508	1.052672532	0.806330393	1.378334919	0.919779648	2.748814753	2.253732221	15.59170585	13.81375896	1.063314938	1.059023399	10.54993879	10.67345669	1.386144489	0.98277488	3.090685932	3.002821386	2.874324687	2.867448237	1.141727522	0.988259171	3.989946863	4.022065489	0.822330934	0.455388698	2.168155585	1.936452346	2.603626366	2.440959757	10.76755327	10.4475955
8PTS_EIF	8.490212032	8.458647584	1.108117016	1.087728991	8.077814536	7.969733905	14.64176073	12.84825976	2.094073734	2.05158606	9.077672951	9.001583561	1.125572299	0.942872494	15.49748043	17.61576215	10.74963777	10.00941797	0.670109181	0.66187351	14.38973791	13.83862357	2.382331292	2.110161026	7.838037565	7.058558017	0.741028288	0.655195218	2.196847522	1.508868129	0.732969687	0.620276596	0.68470832	0.654972182	0.994523144	1.077117976	0.762553425	0.709426314	1.526424945	1.223994687	0.80506198	0.556614103	1.178058859	0.84460335	1.244168428	0.827027145	0.898147444	0.73543498
7TS4_K90	0.487317208	0.440062866	7.429225342	7.524640458	3.670911898	3.661906369	1.849442507	1.940457459	0.906381149	0.98854309	13.04996358	12.81889389	5.164379609	5.281560781	4.515047564	4.796579011	20.02102279	7.923139831	6.311911153	6.213024357	3.479816607	2.901269315	3.70179999	3.574667214	10.0242929	6.850335563	1.864650215	1.676353412	6.908106324	6.875551581	8.473580202	8.508696239	2.633159014	2.54733286	4.132778369	3.879386894	2.687921374	2.531601638	8.634431119	8.630556345	0.91252573	0.925530194	10.6478522	8.146651752	0.374497201	0.456776534	1.046186384	0.937849183
7UQ9_CXF	3.151338085	3.10126459	3.200133481	3.130823156	0.233254987	0.815606423	2.121341044	2.066737864	0.527034607	0.89020177	0.546002492	0.870584309	3.407638896	2.932728705	11.352562	9.768077105	6.468451807	6.211199339	3.121031662	3.105395149	1.602980566	1.154759108	4.037971295	4.237191892	3.351098335	3.135497565	2.276098561	2.703091532	0.809674924	0.758848545	3.213106006	3.245111006	0.293165598	0.846961819	0.885939504	0.864272747	1.917178382	1.86051706	0.721195662	0.850713492	0.882648201	1.049078974	1.341703746	1.446429663	0.344932948	0.751403822	0.549770302	0.85082179
8PQB_9XO	2.035116972	2.011081298	7.835550274	7.794385846	5.990598941	6.009585834	2.47474279	2.406943578	5.872668475	5.897268658	3.25498365	3.083900022	8.369886071	8.366966716	6.004401519	6.000209495	5.173954239	5.477181633	7.787671764	8.002556827	4.082430067	4.67766738	4.991354159	5.324355173	7.85624268	8.261044915	0.941659467	0.979213994	6.40878883	6.132168498	7.912768029	8.01530334	5.40302893	5.344429203	1.401824254	1.368429391	1.738452939	1.623096122	0.97666775	0.949406868	1.407913048	1.097139745	1.501341215	1.074804674	4.373567656	4.331270738	0.541779288	0.430503195
8V4A_YAR	0.750858775	0.64942497	0.515357235	0.724761361	0.58209893	0.80943894	1.527373054	1.602168489	0.68789935	0.866308292	0.581391115	0.390210896	1.3415902	1.58504319	5.497699961	5.371880334	8.56612498	6.95023935	0.556222989	0.523615118	5.454640206	5.469349528	1.053735344	0.677918875	3.156431918	1.388815698	0.828325491	0.825952882	6.390679171	6.516391177	0.610019881	0.522806922	0.643689657	0.608281387	0.833982932	1.076913871	1.112384499	1.119407297	0.51427343	0.443444494	0.69566625	0.606467095	0.591192628	0.652590899	0.731784571	0.550536145	0.992720396	1.042220558
8CFE_T9G	2.246766901	2.265763073	16.03110886	7.078637117	4.010816852	4.013985689	18.15990719	8.031790886	3.540468307	3.643991334	2.183015042	2.152651152	17.51052395	17.0565911	13.93789765	14.24851773	7.694663411	8.81079927	16.03806813	14.18957294	3.935171891	9.978421388	15.81711772	16.38119362	9.261592699	13.8680435	12.43266947	7.271329653	2.4167483	2.337306178	16.26294007	14.16305362	3.379792745	3.41989009	16.45342226	15.76397062	3.801685222	3.828436465	2.489824223	2.500526289	1.996554402	2.027074989	13.57953624	15.04690636	2.261325926	2.193858393	0.278888295	0.405418504
8TFO_MEV	3.53582042	3.53582042	3.641087291	3.672020338	3.542588539	3.662596218	6.270752377	6.839026745	3.189819417	3.368015222	2.537436226	2.274038536	4.846291399	3.348607371	4.110225659	3.803564446	12.83671564	6.03764453	3.772382956	3.841440384	5.54406611	6.20006501	3.672658382	3.224996065	5.520066062	4.13582609	5.158764624	6.575854245	2.981073192	2.860405023	3.698020066	3.859981336	1.601312669	1.603547855	2.432181188	2.701906574	1.063143288	0.602037816	1.632212402	1.753372144	1.061829972	0.724041841	3.838012547	4.095050684	1.0676119	0.983879381	1.181788219	1.11053385
8TDQ_YTT	1.06145358	0.964041229	5.209087881	5.016727018	3.051032793	3.121276958	6.714857691	6.24817199	1.93450979	1.977678037	5.466273603	5.459232544	7.17255458	7.126836269	6.358408958	6.134200925	7.574177664	7.545280064	7.032078676	5.156933125	8.283300193	8.391819949	9.895444289	9.77980326	5.455639544	5.411647643	0.663576899	0.42597151	8.710474376	8.542119663	6.920086773	5.544285287	5.05639136	4.940330924	0.440329445	0.453661433	4.590218373	4.694833712	6.100456718	6.073937694	0.891686252	0.707268875	14.34583683	14.52281809	3.269945506	3.239305776	0.961472374	0.706393129
8C1F_T5L	0.821784441	1.521632818	13.36769851	13.62405135	0.544185324	0.939293981	11.79364136	12.05942205	0.724879152	0.723748206	0.720112202	0.890646993	5.90633872	13.92733634	12.19381717	11.99832971	4.56045933	3.341137859	14.24960158	10.38170624	7.385861162	7.412637991	12.59279375	12.48960496	13.85591908	13.48688634	11.98314369	11.96628531	0.844082618	0.633813125	13.54928714	13.85465817	2.66138831	2.500019558	7.178106441	5.147132209	0.915127173	1.420260955	0.822832257	1.208845273	1.520997892	1.578435607	14.67058673	2.697537573	0.67568663	1.052104812	2.995710478	3.053271229
9GJ1_A1IME	8.974823106	9.130605268	0.79383478	0.75048766	0.207089861	0.24164408	7.781475271	8.037278591	0.415958983	0.18931188	6.693511615	6.734976446	2.148639267	1.49837206	12.6705338	12.2713937	18.40825727	18.4905205	2.277798179	2.305050744	8.419829977	9.207517477	1.994081291	2.057629919	2.635832296	2.585273283	0.493531994	0.641902469	1.973675762	1.549980479	2.257384022	2.31839593	0.333584284	0.27095527	1.645488895	1.675874645	0.39827424	0.264582099	1.882874327	1.882874327	9.42794558	10.05872141	0.519339883	0.452079669	0.762425561	0.234727477	0.375802985	0.19972882
8TCE_HWF	2.877814535	2.878091874	0.406770946	0.729730073	2.741903264	2.674800126	3.538495499	3.753363395	1.270477906	1.384000366	5.208531413	5.309043998	1.911013844	1.567109636	2.606501008	2.176977742	16.62542821	16.6258821	2.108066798	2.069343047	6.700668007	6.497394834	1.270421715	1.15995577	4.508879222	4.456634801	2.407421272	2.566736667	6.559548343	5.839450451	2.082165295	2.207123934	1.888739664	1.762316051	2.76904578	2.842426402	0.764309702	0.618927575	1.734037242	1.704080315	0.857894681	0.730349958	3.712508236	3.775779255	1.732940922	1.805051289	1.025073007	0.928199465
8EGF_WIK	5.968065444	6.032551091	6.408332568	7.238963221	0.285182885	0.332454247	8.692829879	6.280377671	0.445628614	0.388865264	0.540439996	0.520563174	6.971251155	7.84131175	4.117033021	4.187815375	7.069134043	5.645316256	3.377939897	3.28732155	9.756745575	12.38601977	5.658986552	5.470855408	8.230145916	11.17289365	8.708087713	9.147675425	4.302528262	4.454227511	6.86820459	6.784755474	0.8415299	0.779050166	7.16246694	6.939123128	4.058760299	3.954947292	0.421654061	0.472947977	0.6485513	0.508293262	6.122341055	5.575893088	0.95662994	0.426892861	0.455235988	0.299371128
7XBN_PXI	1.73391476	1.657405337	2.713441609	2.565857715	2.008577941	2.066427026	4.42964443	4.404923678	7.080013286	7.235016344	1.964856539	1.935823235	4.947021183	4.897753253	7.728422106	7.554071768	9.559747362	18.34253814	11.14171541	3.28732155	8.439148033	8.356278861	5.365325607	5.479998695	9.221969178	14.08202278	4.600412105	4.573097735	6.667135811	6.844645998	2.422395584	2.213957286	1.991368339	2.000280333	2.874324687	2.867448237	4.737244237	4.856788561	4.340000392	4.358804249	0.995594897	0.915133908	5.976903858	6.116032459	1.925378922	1.785141718	2.111778319	2.076805897
8BRX_B3M	5.624232656	5.259796786	1.617229434	1.700831461	5.721873002	5.547760237	1.227915112	0.843071611	4.557273168	4.42315679	5.95712612	5.708651631	1.271320524	1.444756781	1.574395568	1.184564032	3.680272484	3.339374654	1.867242542	1.863003235	2.185072489	1.893974045	1.162629987	0.958629985	3.155790286	2.964351941	0.456996737	0.611636923	4.768669479	4.678733541	2.049745441	2.025693688	5.297511741	5.126267239	0.854461149	0.921673067	0.974810202	0.842738115	2.070060761	1.976668155	0.96344856	1.238042081	1.317451755	1.567256504	3.313466803	2.565720505	0.482163074	0.481639498
7MWN_WI5	0.415907073	0.38345987	0.632524991	0.588729465	0.382429119	0.382062376	3.887203782	3.856401894	3.264822577	3.338306331	3.292515158	3.31683137	3.782741864	3.771437393	3.373050122	3.373372905	7.831407612	7.475391373	0.635749849	0.462266953	4.05711224	4.269973956	3.789213752	3.888377496	4.45394898	4.252638179	3.523610779	3.461740466	3.469228034	3.316024872	0.717612786	0.727245816	1.934182902	1.922114955	2.083595559	2.082502196	3.954985521	3.721278433	0.547095213	0.449035437	3.740899031	3.693785655	3.929839225	4.120614943	3.914861281	3.895336643	2.20747615	2.038921488
8PIF_YW6	0.707881173	0.707881173	0.468415663	0.392100384	1.408682085	1.550974902	3.855707627	4.304634843	0.227519804	1.022537878	0.378226725	0.401765435	5.084097917	4.221729675	14.14552945	13.86581578	5.162519517	13.10026174	0.521525565	0.666481379	5.35088369	5.368343879	2.696559128	2.561218279	4.47130544	4.149020432	0.375801777	0.391902438	0.875681221	1.071260371	0.480692252	0.482655143	0.496486181	0.820727622	0.469707448	0.613409032	0.654747564	1.166170909	0.821981337	0.821981337	1.763172298	1.953039042	4.084354861	4.611634113	1.604416022	1.4893991	0.388470858	0.779216577
9GBE_A1IJ8	0.512999039	0.305126355	0.17145337	0.184968511	0.236841653	0.204317468	3.067362536	3.177998213	5.402394718	5.481699943	4.461489245	4.458948259	3.587920088	3.616924733	2.235514095	1.790316396	1.644630088	1.187828259	0.288453475	0.284380181	1.492809356	0.645229769	2.889695366	3.049212911	3.554440859	3.586884497	0.191566622	0.22046607	3.793196947	3.603684868	0.293375244	0.291297258	0.393795557	0.259643	0.277127963	0.286844233	0.414459004	0.265155707	0.351695189	0.499102458	0.447389635	0.223677221	2.685096585	2.753282053	0.463264351	0.226192484	0.623018062	0.278444693
9BFB_A1AN9	0.807513594	0.885234784	0.354503145	0.434299933	0.47724274	0.472360859	1.180922942	1.276441486	0.95018841	0.829340764	2.336858896	2.342681536	0.710657877	1.113904055	0.834738067	0.709377096	2.488628241	1.555390825	0.454299862	0.631859553	0.636855024	0.416493929	0.57193014	0.47804874	3.759195193	3.488576188	0.379715843	0.469462902	1.815723154	2.031698433	0.411044068	0.570716623	2.600667561	2.620914941	0.44685804	0.465248305	0.50859807	0.571413	2.188991924	2.245831875	0.495186121	0.446773426	0.4610695	0.466106563	0.647633864	0.61061014	0.588781926	0.355522316
8OI9_PIN	3.183992021	3.02931356	8.931689345	17.14081742	4.791235598	4.920065804	12.76607512	7.91379321	3.02065948	2.899518083	9.034651186	9.153603019	11.68738935	4.723008409	11.7682511	12.75985514	14.96019709	6.824433535	12.96279046	7.615760244	12.03973621	7.509064205	11.14934476	5.680989604	10.17838375	9.68568446	8.758835327	10.28511639	7.067556346	6.183625266	10.6678084	6.133574431	2.364646052	2.170758566	10.12233948	7.587059234	4.437773329	4.463209888	2.84747891	2.708051901	1.871278101	1.881629275	11.67503112	13.53753834	4.116666952	3.576946021	2.221516631	1.971324153
7U70_LW0	4.975746712	5.024573144	0.663529548	0.595412518	5.362015075	5.388646802	1.49715726	1.164294995	0.471572665	0.531296624	0.531847513	0.473532201	14.35628387	8.108071475	5.231157638	5.367952892	5.048638772	7.94392973	0.651135224	0.621786814	1.358658381	0.869039265	0.829868985	0.643369684	6.728780879	6.270968615	0.60535674	0.496088699	6.426307886	6.330164896	0.66806925	0.792025555	2.025590372	2.027591992	0.704296109	0.660490455	1.110412155	0.933248077	4.166511917	4.225318601	0.466704124	0.44507454	0.423667253	0.236221305	10.09373688	10.02632232	1.795814305	1.771402577
7P7W_NDG	1.364708617	1.134858776	0.601654908	0.619051273	2.50104255	2.601886283	4.421398365	4.370384858	1.46981571	1.468395523	0.844901533	1.138327347	0.86451915	1.35160168	2.944382264	2.83777979	9.824732032	8.14750928	0.599642717	0.483840557	2.708541309	2.228032976	4.583330168	4.510186368	1.423839594	0.560881134	0.879530845	0.932261733	4.774955543	4.835111356	0.362380413	0.52382009	1.52471253	1.585027273	0.882884331	0.769552385	0.976143325	0.960266388	4.974068867	5.014061919	0.607822283	0.791813919	0.861044834	0.785043432	0.587244833	0.709704122	0.452704343	0.468070354
8HTB_ZI9	4.066910019	4.13261209	2.859539271	2.774211265	0.191940095	0.225607883	17.39205814	11.820881	1.910183299	1.92803483	3.844685618	3.844767926	13.39775186	10.54700986	9.066768256	14.58174518	20.47197581	22.80466349	1.29913664	0.970281198	7.916989828	8.818792351	14.86713251	7.214267837	3.049054085	2.768282828	2.454826343	2.425646609	9.236568127	9.125340042	1.798559178	1.42822265	0.642960222	0.567306048	0.455619682	0.408090492	8.451439643	8.488040586	0.310824141	0.247366046	0.674961568	0.41373158	0.986958863	0.617703918	0.853831806	0.884065457	1.988971233	2.034870415
5SCC_FBP	1.04388064	0.819353245	6.228479686	6.131544365	1.171014481	1.194658051	6.426308504	9.188784299	6.064026819	6.145487832	6.027043209	6.421061112	2.992709749	2.70547758	18.09933888	9.266116183	10.05993803	7.567577596	1.043078282	1.261200327	8.418975917	11.31238991	4.589905379	4.545158573	5.90248417	5.81372737	0.580338084	0.648266063	5.151740105	5.265590934	1.091416652	1.075198075	0.934548455	0.98012553	6.08939023	6.003550506	0.730043574	0.653424307	6.239675933	6.309259919	0.8795223	0.444120896	0.369587949	0.648403181	0.69307868	0.409871217	6.139717971	6.212015955
7ZB9_M65	8.52094239	8.435718772	8.817118142	8.823686506	7.527359593	7.683364105	8.536720529	8.439639004	2.40405362	2.347592245	9.532989808	9.078215186	8.000420011	8.138547798	8.625316651	9.15377031	7.574140223	7.829893448	8.320700655	8.457468581	12.03341512	15.3442587	2.834185373	2.805947341	3.6399681	3.467263317	8.17122248	8.426159579	7.03004929	6.900402533	9.038288801	8.966144065	7.393321934	7.418662075	0.679254204	0.821826913	2.283904212	2.484876672	7.235819775	7.282403259	1.292101942	1.283698283	2.882731045	2.803044637	2.015984194	1.953704485	7.456437053	7.468171346
8IVS_RXF	7.690440385	7.586067833	4.813597745	4.800781266	7.994826461	8.004094401	6.672333472	6.686282108	2.063391838	2.106300382	3.850613637	3.748017947	3.286385959	3.165451841	8.948508297	8.91306577	7.35706096	14.33799561	3.128717823	2.982301836	3.999430492	4.143116613	8.85218973	8.773524821	5.87203415	5.475643706	4.269736659	4.251514276	8.585686437	8.199585971	4.008727649	3.878278799	3.066891147	3.06580097	3.547509623	3.582812354	8.006521683	7.938008253	8.633910049	8.62689943	7.8349729	7.761398302	8.297772375	8.471942282	3.562404561	3.402073384	8.383086827	8.415646668
9B2O_A1AI3	2.833496805	2.470994204	1.182279806	1.347144703	5.041762815	5.116883992	2.717019886	2.369703108	4.50605001	4.420522549	5.030291443	5.254790979	1.750345421	1.637413863	8.439051678	8.680959676	8.935335454	10.69561745	1.654332936	1.875630131	2.706115365	2.649083715	1.470031247	1.783683845	4.178687016	3.523859113	9.232524299	8.162143116	5.434796628	5.439346658	1.366603073	1.463656258	2.885560367	2.793187222	1.185001528	1.255119847	1.81475676	1.999618001	3.949281953	3.950156834	2.299497785	2.553207492	1.973457984	2.140333636	2.084711054	2.06338638	1.182854852	1.121201755
7LRO_YBV	0.837452065	0.815303619	0.388931815	0.384590597	3.150115641	3.112380814	0.57151381	0.54895176	0.972011819	0.804379324	0.446701962	0.445880724	3.8351806	3.878927524	4.945285482	5.214873137	6.627170109	15.15626981	0.216125139	0.293927983	2.722386031	2.832671911	0.856748989	0.573001485	1.58697603	1.179378279	2.905493739	2.887633372	5.53406125	5.59938048	0.250864948	0.247127167	0.824587729	0.792310327	0.352225841	0.328473795	0.993213652	0.847565152	0.947786941	0.846082502	0.710413068	0.680073258	0.802019856	0.697012893	0.629625419	0.397439445	0.285052256	0.232120131
9FR2_A1IE9	0.991362534	0.848589818	0.438014723	0.440110283	2.368302707	2.361404646	1.181474435	1.159402066	1.196276455	1.369208912	8.217627556	8.109208001	0.933769854	1.067343698	1.07496326	1.376897238	1.837552942	1.291580857	0.708945748	0.922161674	0.893001237	0.873787058	1.065442869	1.460079505	1.694933807	1.179317509	0.837097855	0.961495584	7.914576393	7.94202522	0.677433855	0.687921501	1.614105261	1.672909293	0.620023555	0.586082134	0.780564553	0.72857071	8.17786265	8.289227695	0.664329379	0.856042824	0.890744828	0.804341144	1.246445348	1.197819581	1.100141737	0.94946922
7G88_WKY	0.454029107	0.31884057	14.3213493	14.12024353	0.526318949	0.408511302	14.33535807	14.2630068	0.769016405	0.577958219	0.387055317	0.30020071	9.136014814	9.49627308	6.395939604	20.60288771	4.064257402	12.7140586	14.06762686	14.06351308	6.625129524	5.08994895	12.6239729	13.06836811	3.426011642	4.775615388	13.62179662	13.9519156	4.087129593	4.074316401	14.10725024	14.14974064	0.730792805	0.683946613	13.64554997	13.9078558	2.500221724	2.49384872	0.338974286	0.256658911	4.388705924	4.495035946	4.284108252	4.064979925	1.152027047	1.183358632	0.411204362	0.276092058
8P7Q_UCJ	0.617667392	0.891823977	1.197041235	1.203946206	1.906582315	2.204382507	1.524378206	1.319749357	1.622858806	2.071470292	0.871648151	1.070507369	1.991555144	2.07648655	1.005594642	1.604476235	4.169854119	4.268974437	1.517090198	1.338902558	3.073767411	2.823854263	3.301741726	3.598861557	1.937124995	1.849487731	1.937601268	1.808913073	1.667607771	1.180874606	1.451738686	1.470182831	0.622502515	1.208616051	2.874324687	2.867448237	2.854374215	3.230187986	2.489824223	2.500526289	1.359596638	1.647637518	3.482334467	4.299803328	1.162350289	1.575126058	0.720461432	1.497037736
7EKD_J5X	1.769886189	1.654949802	0.234772356	0.493437482	0.427073815	0.212883824	3.66601326	3.732256819	0.472615503	0.500474048	0.432655953	0.329481207	10.14295402	9.842494725	5.385587962	4.804344858	6.717228028	6.341773442	0.516733905	0.707622871	3.906250475	4.17047515	5.131798087	5.199492866	4.067467593	3.692832299	0.60999451	0.954761095	2.442172016	2.419224247	0.640307989	0.827040037	0.489779017	0.452330469	1.072280661	1.22918964	3.963044748	3.914681396	0.535463383	0.491530358	0.524038836	0.542411438	6.571775389	6.867414859	0.850068065	0.446833925	0.426291273	0.50377874
7PLJ_3PO	3.021043872	2.665535495	5.05499952	4.89365698	3.726017042	3.82062092	5.587750544	5.757475585	2.694337615	2.826392411	4.768505679	4.599900959	6.198981981	6.753479631	10.692236	10.80192925	3.904742698	4.514146423	5.876070836	5.53249479	6.696133199	2.270872571	6.278448503	6.297927037	7.292749895	8.945122277	5.244514588	5.471493293	3.623195712	3.38248982	5.939617799	5.518941072	2.444194098	2.37688583	2.874324687	2.867448237	4.089936225	4.185899047	3.899389428	3.878070462	1.606787773	2.07468954	6.424806975	6.662888221	2.246195154	2.556260406	0.415228446	0.837675021
8Q6Y_HPA	4.727966721	3.419301039	3.668002701	3.703712832	2.970375565	3.069031662	5.696566453	4.14051737	3.200664709	3.407651052	4.17885914	4.337084326	3.608736813	3.345851779	5.273445247	3.893476926	7.246042711	4.910180265	1.471206077	1.459030452	4.720068165	3.732982805	8.987727271	9.108758145	5.141732768	8.282833242	3.053151953	3.107628483	2.579554956	2.476468115	3.566695147	4.111879745	2.892573438	2.866730568	3.806087702	3.837833639	2.493869126	2.419036062	2.975500556	2.916732446	1.822435427	1.820163944	4.863133507	6.480510921	2.646953617	2.77331277	3.693630466	3.584757772
8DTD_PPF	0.519616644	0.729837173	1.831187746	1.715094272	2.74345874	2.856371392	2.288118348	2.670672773	2.95035711	3.073042938	2.913038925	3.130830941	3.640225691	1.815472851	4.936902144	4.761412255	9.209306861	3.436083127	1.069027648	1.615952031	2.622931796	2.380089659	0.776143399	1.270040763	1.434756086	1.411665586	0.691285414	1.131304072	2.79029758	2.638887703	0.981990009	1.081141618	0.988532629	0.980972445	2.916478398	2.849144536	0.645830617	0.646616786	2.359215159	2.227324853	1.58558192	1.422595403	0.846489287	1.269809775	1.160038015	1.496775236	0.273330041	1.51430651
9J6N_A1L3Z	7.055242687	7.063458864	0.303052427	0.370083497	3.821728111	3.838835258	1.387485343	0.944650917	3.76151724	3.978510377	4.169308123	4.165088134	2.488449164	1.705842046	3.514636923	3.283337675	12.80165944	14.65214631	3.834339783	3.963844791	2.412872927	1.97913487	2.277375597	2.276876749	4.478399595	4.45610756	1.68194942	1.812657163	1.167940864	0.762677304	3.754350744	3.770979677	3.911288036	3.875418035	3.788841532	3.785086331	1.297656817	1.171504596	3.840773171	3.830142052	2.452667625	2.512134566	1.714114831	1.539823027	0.871859909	0.219806425	0.4585482	0.480261753
8OMJ_VTM	1.648011337	1.503437297	0.988927113	0.984659681	8.969991292	8.947571309	1.946784853	1.804705624	1.811545417	1.84129159	5.952852486	5.941026932	0.968873431	0.879474203	2.074067487	1.739010516	7.234516951	7.072349861	0.705767568	0.758044194	2.205433142	2.038266883	0.88949024	0.859766932	2.867131454	2.442765674	0.968062548	0.836216699	3.005348055	2.528503491	0.498789006	0.605867754	1.029577602	1.128374319	0.826751595	0.86244555	1.509371245	1.54853938	0.793770217	0.706232723	1.455571728	1.323852313	0.998309394	0.872688007	1.534338353	1.476336818	0.789577024	0.67616602
8YIF_A1L2I	5.021276407	5.147469034	0.234778062	0.576264879	6.234170152	6.302462929	2.48274144	2.556365379	2.352916721	2.44681791	7.741801192	7.767447158	1.894796322	1.803417214	3.061683094	2.854284536	3.773308007	3.435743455	0.99648007	0.591171431	3.295312421	3.058847574	1.948611518	1.74179081	2.528252949	2.325923509	0.293813412	0.456848773	6.583044993	7.046647443	0.837403922	0.831757352	0.460137033	0.490044409	0.966760558	1.033774275	2.123488706	2.260685884	2.649052077	2.73712863	0.970047045	0.836546042	0.627519521	0.427791321	1.845247188	1.850760494	1.574040345	1.605143067
8QN5_0GA	0.417204749	0.447344177	0.624893566	0.646903458	2.406194078	2.387758239	2.110136753	2.100291763	0.875654712	0.64942198	2.246005925	2.260169081	0.72665172	1.193969319	6.917321563	16.30405774	14.90256167	13.7759413	0.767740675	0.627692456	2.15393612	2.154009285	2.085043147	2.058516175	6.269405619	6.024604266	0.678523709	0.799111505	2.914694254	2.28038627	0.76761413	0.519374899	1.20387472	1.173359453	0.583768643	0.68442711	0.683227168	0.554114998	2.489824223	2.500526289	0.715572898	0.71898001	5.549270675	5.391191271	1.004738459	0.569614232	2.122562698	2.058825785
7N4Q_0B9	1.701675906	2.065529097	1.560397857	1.619580103	4.281778874	4.206490001	2.27497606	2.309083598	1.479880182	1.510293868	2.616894552	2.682880848	2.295495972	2.186641095	1.830134315	1.85199432	3.520354836	3.276794147	0.251540982	0.250847581	2.801709281	3.296481185	0.601081765	0.749451177	3.239744496	2.962312427	0.567131986	0.383793953	2.170909305	2.39727023	0.311608626	0.224079597	8.802648161	8.84122743	1.016198352	0.919433299	2.66343986	2.672086952	8.89352025	9.058293199	2.037760003	2.06545145	1.758054619	1.642413443	3.110067994	3.190234371	1.713448766	1.839046711
9DT7_HSX	8.432592644	6.012115456	0.628282969	0.821256052	3.851837252	3.891748498	5.938789206	4.63404968	2.109243837	2.229927668	3.986581934	3.712040568	4.107209966	4.2417902	6.015878548	6.4293364	5.591980212	10.73177935	1.021907474	1.26971417	8.798365346	4.707808036	6.244715876	6.202065295	3.817625847	3.671179732	1.06819468	1.446558446	4.692206044	4.157852757	0.998674877	1.055866949	6.238167788	6.344128924	1.119286332	1.317003396	2.464242886	2.570688233	2.007379556	1.984215049	1.618819467	1.873587281	5.264233486	5.204713275	1.79447285	1.670850517	1.266099864	1.257970393
8JM3_FQ6	4.339522046	4.406090653	5.824062404	5.691183529	6.176315899	6.281309249	9.13454561	9.628954713	4.549387864	4.650710143	11.13215429	10.25745729	9.910120589	10.12688125	4.057449387	4.347288791	8.636815287	8.399718727	5.103983545	5.013260503	6.9840863	6.503091487	5.443678579	5.658322957	5.365300973	5.734892433	6.166291765	6.10308573	4.390865569	4.443230192	4.236137951	4.354937734	5.774098349	5.683447737	5.98262322	5.822115764	4.948291963	4.905843509	3.201493618	3.202389175	4.865278205	4.911478706	8.609050058	7.561480903	1.03914853	0.652533449	1.09215418	0.845614677
7EJ3_DPO	2.65618564	2.254799523	0.327199975	0.511252504	0.892043662	0.855838278	9.937503154	9.35629525	0.606826573	0.385221489	2.798444297	2.188571007	2.184097664	1.593307278	14.59344993	15.79286401	9.69601884	16.11941482	0.659130221	0.975557356	16.54072853	5.001908489	8.432836396	7.762200952	4.615753878	4.056130681	0.530623068	0.455623874	3.490508386	2.359760806	0.6349847	0.84147757	0.382543075	0.588522661	0.651835194	0.678048128	1.290629506	1.183161842	3.654288556	3.640525321	1.055332723	0.798875592	6.402395	6.353137927	1.018644596	0.410216356	0.386237079	0.339868788
8FAV_4Y5	0.37807304	0.207016773	0.364943779	0.478962979	0.249791975	0.237030789	8.136794048	5.226938867	2.601437736	2.626583641	13.75261067	13.81084768	6.348123817	7.39473476	6.18350253	8.048792749	16.42379314	12.23309531	9.83679669	10.27778066	1.281811353	0.912975854	2.36351536	2.354564469	8.608743997	6.537664	0.357581392	0.368727589	0.778491906	0.287974021	3.462939666	3.411837567	2.654022502	2.718322583	1.335122071	1.382147878	0.374603609	0.285082366	2.339282362	2.36024888	0.372287521	0.32316378	0.387863526	0.243767765	2.344165514	2.354796167	0.469437326	0.298971846
8J6N_TVJ	0.895271401	0.966890949	1.331357887	1.690476532	6.04384329	6.169306851	5.154368785	5.556859724	0.284832006	0.429923291	5.51467188	5.665304394	0.859430482	0.902753488	6.579889321	14.25043925	12.74473603	17.00594227	0.786684637	0.862293188	3.537977508	3.50844219	4.589905379	4.545158573	5.90248417	5.81372737	0.216887111	0.454836191	5.980837482	6.256656618	0.803523202	0.930221823	5.374867853	5.427785012	0.237714435	0.359048434	1.16964621	1.475819297	2.489824223	2.500526289	0.701424286	0.489719975	0.779815416	0.781152865	0.748628168	0.806842716	0.939935441	0.854202839
8ABW_LHX	3.151338085	3.10126459	7.087839978	7.175542019	8.227061832	7.237650977	3.195569846	2.904310557	6.732013791	6.398840317	7.093645751	7.150715605	7.300135857	7.441597822	5.329140871	5.271531658	9.331263345	9.179418865	3.952207539	4.01074137	3.096312632	3.068628419	3.774785344	3.601444392	7.100218744	7.370999949	7.263024904	7.309104831	6.000867843	5.669515201	1.903635013	1.981732069	3.044000225	3.043229789	7.361585677	7.429053189	5.959078009	5.989200649	2.489824223	2.500526289	11.30308553	12.33682432	4.163262519	4.179198098	11.20428108	11.72954631	0.324496619	0.405429296
8R2B_XN0	0.331543611	0.277119398	1.076867014	1.166187441	1.463662938	1.331363644	8.001985842	8.096125835	1.933930792	1.694891224	2.552355273	2.480358451	6.365843471	6.401685311	9.623186287	9.785991014	14.53884713	14.49799589	1.48732845	1.651238431	13.13030867	13.88510318	6.585134032	6.699597038	7.712226231	7.914381304	0.987305034	1.007866733	5.574342777	5.725442634	2.030813306	2.14943705	2.710115388	2.703576618	8.888206074	8.859246269	7.703146219	7.776727925	0.498223323	0.496346584	8.195445746	8.178182476	8.993160111	9.081953794	5.960219294	5.993360387	1.153726894	1.036925914
8WCH_PCA	0.467058512	0.167529241	1.077217145	1.141336576	0.361680184	0.258774432	1.714998089	0.669928956	0.32088259	0.661680778	15.4935142	15.80315623	0.568911757	0.581302136	2.944015617	0.743498687	4.818192176	9.074436278	0.926197881	1.258566928	2.230205552	1.411789219	0.882486981	0.677589646	11.32978734	12.0441349	1.050790407	1.211067491	4.034811017	3.525211303	0.990774101	1.038409615	3.60787922	3.7003945	1.131923921	1.246393416	0.648903922	0.593273537	0.350486066	0.22325035	0.702937045	0.854296576	0.595022424	0.278035507	0.712181189	0.23097318	0.593714691	0.572452782
7Y1H_F99	0.553288597	0.436495254	0.374124992	0.441189772	1.344055516	1.39014119	8.416421004	8.225469168	2.083393662	2.178474051	2.033781657	1.986907197	1.147476954	1.356085998	2.94710041	3.109296065	14.84079395	15.60883556	0.482606853	0.573703027	4.923090786	4.907556327	0.524585701	0.57121986	6.840136942	7.443182163	0.501170138	0.420436985	2.230322789	2.198053819	8.002542921	7.874538009	1.994340502	2.04235199	0.728246943	0.680359984	2.180212437	2.090114807	0.839602622	0.912742534	0.404646827	0.518485428	0.855935996	0.80386943	0.639892241	0.428328282	0.479156304	0.530768364
7VM6_7R8	0.848498853	0.668922105	0.501997376	0.521463211	5.13670745	5.15508482	0.718118668	0.520002246	0.887718575	0.764249928	5.54669352	5.555633945	2.920269937	2.979424014	1.258271328	0.686870856	1.956471571	1.975718026	0.4653033	0.408298105	1.107531368	0.685639283	0.493891044	0.435674124	2.57824486	2.358909067	0.60386023	0.557076384	5.441165778	5.382219925	0.39022475	0.537175703	0.866541189	0.760628436	0.479566826	0.426250455	0.360476479	0.431650985	0.700414005	0.556046252	0.848502659	0.683253441	0.458073839	0.366856447	0.405095115	0.399342761	0.297433412	0.333808006
7G04_WXZ	0.918306349	0.867844031	1.458947385	1.378215455	1.085926079	1.085853485	3.33565336	3.16289438	1.156557227	1.116156313	1.161473418	1.156985255	1.311196467	1.303155244	4.108682404	4.300316463	5.534508132	6.372326313	2.926878856	2.72121392	3.131970818	2.907281644	2.838800427	2.904460416	9.121674371	11.67116965	2.229898852	2.104565024	2.687764074	2.339122305	2.702653088	2.712774351	6.663662647	6.622841846	1.340384647	1.456687003	2.219108794	2.111625432	2.310689234	2.262154019	1.394679843	1.377014905	2.685630975	2.510514445	0.92927971	0.78757363	0.501587746	0.441326864
8BXC_S4R	11.46506362	11.35183173	1.443346678	1.055080829	1.418865658	1.449732705	11.51868916	11.37306339	2.202492629	2.305256925	3.905540035	4.08299983	5.793808133	5.873349398	3.319092164	2.402717467	4.684773141	4.859772079	1.444463906	1.236582576	4.270776851	4.012367989	4.146850464	4.333020818	14.60843784	14.81488878	2.772361206	2.759887725	11.46869445	11.36673655	1.422037663	1.194030605	1.365289084	1.371603744	1.48888103	1.232606448	1.344622995	1.091830935	3.61099054	3.649538944	1.221942377	1.053322331	2.836223403	2.754658252	2.511178864	2.377053698	2.350052549	2.23011445
8WTQ_KUO	6.793529546	6.797283753	0.876808402	1.012050202	9.445831675	9.532324384	2.321216406	1.753414679	5.724678205	5.785301167	3.616195492	3.48772803	2.679322521	2.529309613	2.311363802	2.164315861	4.97732496	5.089603105	1.021481855	0.992993316	3.957051382	3.610835597	5.209088271	5.238652603	3.169560104	2.630288664	4.537915981	4.60147658	4.06259053	3.693261295	1.061809545	1.011421588	5.790234403	5.73352575	2.874324687	2.867448237	1.389809726	1.285270699	0.327564336	0.379981039	2.056354399	2.03878136	5.206622546	5.403277508	9.130786773	9.088396233	3.707957125	3.888291833
7UJ4_OQ4	4.872295388	4.814840059	0.860654438	0.866202283	3.52483036	3.516892456	11.7459847	11.48446441	1.635585509	1.558580145	1.36724066	1.330258142	2.178796739	2.296617583	11.79870897	11.72897459	17.85755143	17.6623554	0.998443497	0.992662601	5.738657987	5.658601876	1.02329737	0.967300825	9.696684141	9.561804375	1.155006459	1.188527453	9.970581427	9.94086386	0.629457925	0.480666276	3.799305486	3.646645644	0.432381623	0.422115645	2.436106964	2.47410008	4.237783417	4.350490317	1.178273605	1.205073576	1.740130025	1.538074931	4.449031622	4.475355747	1.466987989	1.340135444
5S9U_FAD	3.151338085	3.10126459	0.176065676	0.384592838	1.215427411	1.310887422	5.897765075	5.707316489	1.598908458	1.56745054	1.601912524	1.62414741	0.852215957	0.715615662	14.25436914	14.63289316	8.566793183	18.81621883	0.208348248	0.38369441	4.738740035	4.921338778	13.0800245	14.10010606	1.066836452	0.860187476	0.210913899	0.384798301	9.838144395	10.24641204	0.234610293	0.311119285	9.475899275	9.420004961	0.155634708	0.365294307	13.65867185	13.82481311	3.712146763	3.708584029	0.501086827	0.425811781	0.663444264	0.443166339	14.14123544	14.12240669	1.434574701	1.139780979
9B06_LCZ	6.906385335	7.173024517	1.025684702	1.069229588	7.855836875	7.97084591	4.960962647	5.2955459	6.748267473	6.30663568	14.68953685	15.4158717	0.71512796	0.961181182	9.56427403	9.374816003	8.571696803	11.1466607	0.794139145	0.891012063	7.987206041	8.008775398	3.736070493	8.628735796	3.014401132	2.533943094	1.003849356	0.92701074	2.279893445	2.447559025	0.968807527	0.99135864	7.023248297	7.006661763	0.937145591	0.93773272	3.64181968	3.857868596	2.489824223	2.500526289	8.18179708	9.007196234	9.918086701	10.62757308	6.794980283	6.078812748	0.511308119	0.373444134
7VQ9_ISY	1.579491089	1.309628276	5.980603269	5.892589883	1.493837341	1.587174595	5.650518591	5.685003556	2.038160759	1.831698846	11.96185797	12.0497499	5.698406822	5.620031356	4.747339517	5.503541094	9.886771419	8.886274309	5.47714415	5.229774727	12.69307526	13.10254849	5.538874372	5.746096879	6.619280964	6.099834311	5.476653326	5.100677991	3.939458189	2.699408848	5.57234874	5.529047266	1.462243306	1.207556774	5.974383689	5.947654085	2.791801773	2.592153853	2.229167673	2.068619411	1.284549904	1.419384352	6.093725449	5.911847675	2.390980317	2.155365199	1.182737088	1.412613785
9JOA_UW0	5.272756127	5.104516059	2.314351091	2.321320065	7.537765946	7.585840729	1.299759416	1.061256553	0.954395801	0.943148749	1.910515144	1.791959536	4.179307672	4.189683084	1.651283322	1.683196625	11.42955471	12.9223104	3.078313887	3.1917458	2.587006411	2.783845836	1.154447781	0.799244505	3.763737245	4.581414335	1.598251505	1.550749525	6.948631921	6.884586508	3.125429824	3.37574072	5.105666202	5.25392617	0.671367424	0.615732245	1.109988082	1.229758574	2.489824223	5.68563014	1.234808343	1.064424772	4.904579027	4.967879641	4.785926711	4.701262246	0.952105758	0.89219347
7EJI_PEG	4.941325719	4.800417692	8.044586235	6.370519542	4.698984419	4.550436896	9.800907637	19.0784001	6.053108963	5.992736385	4.821775903	4.921989143	18.4565227	17.11186096	7.644551355	11.44621319	13.44001241	5.270774184	3.540483143	3.291413535	10.87398512	6.242192039	11.32428398	6.829010258	7.105228419	7.780355285	2.710411328	12.74824535	2.412252433	2.542135634	4.528039543	8.114020766	4.182163884	4.203176308	9.055656206	8.813157378	13.50844437	13.31126109	3.214927064	3.120651147	1.180429228	1.201440942	3.65018754	4.085493426	1.612401019	1.71806313	1.344540993	1.170695726
7HKD_8BT	0.660835122	0.693495698	5.350958472	4.884602037	1.255347641	1.296973583	13.46264184	14.35286944	1.345185986	1.248147556	1.371282174	1.333627587	6.882872687	12.20238933	19.05851315	9.646516832	11.07795442	9.663525307	5.815749568	4.532316789	17.31352264	4.009383601	4.544481593	20.35034038	6.480205626	19.69077323	5.579468985	5.575793535	4.387734375	4.060414481	15.69925539	5.382452021	2.039816268	1.862474824	15.91495399	18.77622681	3.925380739	3.850193642	4.396458741	4.339859991	1.207344768	1.368471869	21.00550073	4.903553442	0.723804907	0.403843377	4.319157901	4.382518359
8I8S_8OG	4.592255939	4.592255939	0.287557996	0.571677639	2.657185533	2.6606152	3.340298998	3.5407878	1.00076977	1.036158982	0.895491806	0.871132362	2.463661347	2.439664247	5.968987931	6.0830327	12.51187724	12.69975367	0.459886869	0.608270102	1.521891005	1.256857702	2.124986463	2.149254757	1.426783723	1.28308523	0.55449446	0.893259216	6.546777473	6.433804977	0.510459855	0.81398577	1.380189993	1.380189993	0.248826307	0.65250826	1.076734265	1.283749005	1.538827555	1.178614582	1.822435427	1.820163944	0.821159015	1.109204436	0.785942338	0.856344334	0.737135675	0.939283394
7N8E_0UD	0.575603764	0.471424332	1.317423184	1.276833577	1.29104752	1.236077998	6.13863736	6.221863514	1.703024686	1.644153863	6.075144437	5.94724233	5.125694416	4.810210514	6.624471505	5.538717295	8.934528128	9.017390335	0.582912237	0.51285946	6.523757782	6.49118039	5.512340233	5.586055146	5.787633813	5.337092508	0.71532599	0.644289217	2.901415023	2.417485665	0.766774792	0.815073721	6.122425098	6.009032615	0.777939288	0.763752404	5.895400967	5.751269273	0.425016353	0.480817424	0.499809918	0.404054495	6.607716567	6.693780744	0.880019695	0.665476814	0.636279205	0.361664049
8J2V_T83	2.618460372	2.554496546	2.565859101	2.545189691	0.935239962	0.67059092	5.235125408	5.100562451	1.638419438	1.651923214	2.949492039	2.850927657	5.567535733	5.512667923	5.252351655	4.869983284	5.14385939	4.83204537	2.542127636	2.578177773	6.930666585	7.20370161	3.179897991	3.080496417	6.158757947	6.257189868	2.635353199	2.587393867	6.580674897	5.930565343	2.474447809	2.500787667	6.187412181	6.212030284	2.526711657	2.503566834	5.340166874	5.355020276	3.039451551	2.941741692	5.309423683	5.312656914	2.479869391	2.416179956	1.239598679	1.218500057	0.446062935	0.617363123
8BJH_LAB	5.275387471	5.256962134	0.22961173	0.413884861	0.21879307	0.387265624	15.04063293	15.56545701	7.250091851	7.458856437	6.609980546	6.405097121	8.889661976	8.541010372	13.11011443	10.02927777	16.66068011	12.36581834	8.9487049	8.825974321	6.251666236	6.859753827	7.406954205	9.853270238	13.5822157	21.61323644	11.03691699	10.14839071	2.219613656	1.824062677	8.811043102	8.518110987	1.781434795	1.96042087	0.446018968	0.372248175	4.354293301	4.392741327	1.006727356	1.040097868	0.578030431	0.475982425	9.639391948	8.993283312	1.665147622	1.508915007	4.141075301	4.175361567
8G6P_API	0.448079619	0.360664175	1.623385159	1.655879202	3.152368109	3.33487947	11.75495573	11.22729595	2.163216844	2.295673187	13.28020296	14.62074997	10.01925871	8.291182573	7.891755497	10.52449282	7.269074414	7.457309369	1.602580454	2.200707303	10.99531231	13.08838951	10.71615765	10.48089515	11.01607715	10.30716514	10.51269154	15.74115256	3.080096814	2.808858518	1.123084664	1.774388269	3.044000225	3.043229789	0.345375651	0.883556788	1.675986817	1.57676092	1.940410802	1.595371936	1.014274753	1.138669042	19.61417278	5.592884936	2.20541326	2.308075623	0.610155724	0.908895867
8A46_L5F	7.22031201	7.199750632	0.448473507	0.555513318	5.461076847	5.489978261	2.694476143	3.053917811	2.895685476	2.929245512	9.61571343	8.522551289	4.43463189	4.582347548	1.468492107	1.477933011	6.781110823	6.427879611	0.531700251	0.565785083	1.838252008	1.764872132	6.537381511	6.413591745	6.598370628	6.391348082	0.399054846	0.477804215	8.185124788	8.092843219	0.558985456	0.528659165	1.900402017	1.855042573	1.279371221	1.396080519	0.368912256	0.34106223	7.50587866	7.562067307	2.341794871	2.371791323	6.403740607	6.220002244	6.356347857	6.277668104	1.135124139	0.973037136
7MOI_HPS	1.827162716	1.707936204	0.254090667	0.627331634	0.686411353	0.864233423	3.03051433	2.126996219	0.663580464	0.801490008	0.775527152	0.302514928	1.138123367	0.9360055	8.484329348	8.788991619	12.37936545	15.12877935	1.193908205	1.055478539	17.63149699	20.76563954	3.452321124	2.727284422	3.417706165	1.977338365	2.392859209	2.28741567	1.847142924	1.388783927	1.13554547	1.393693613	0.925205557	0.836868786	0.79247316	0.843879571	1.544872524	1.790970076	2.470214948	2.302189687	0.711996742	0.878222302	2.008685441	2.185959279	1.254972033	0.342704096	1.076976703	1.043771905
7QI0_C9I	4.541560856	4.541560856	0.910141872	0.901750002	8.693749186	8.75793988	1.693004441	1.585988757	2.066492146	2.039502663	1.112740384	1.026158802	11.37854142	11.73085386	6.575750023	6.5758246	16.8957292	8.269472841	1.002875123	1.046992173	4.998352001	4.703895855	1.884633631	1.755877965	9.163056426	9.09233294	0.954402369	0.961729953	5.894228789	5.912783773	1.009312878	1.102269545	7.363812582	7.373343888	0.37843191	0.289294582	6.110996649	6.198018584	0.89337063	0.901151429	2.219216021	2.273078652	1.427696051	1.439359011	1.364646759	1.223190824	0.955820998	0.911057394
7V0Z_OQ6	10.78843294	10.8196366	0.571320844	0.549034416	1.239866727	1.257252318	0.676869411	0.739724757	1.362855632	1.259797352	1.192256872	1.136929555	4.947021183	4.897753253	0.552067904	0.436299625	2.884211023	3.194179982	0.473775819	0.47412941	1.177774082	1.272657936	0.808296525	0.79977242	2.14635357	2.077971013	0.441496648	0.469564793	10.74168137	10.59135121	0.509236411	0.502968462	0.961973303	0.86897027	0.736551164	0.746942721	0.560044751	0.462048303	0.946171661	0.961218676	0.687556455	0.570595671	0.824100497	0.73011172	1.046276923	1.012335095	0.888536297	0.743958208
8SK0_TYD	1.50559493	1.604721236	0.460988529	0.656594987	2.027950452	1.951963567	18.72873702	15.61329212	1.272860479	1.411907507	8.520236674	8.516634307	0.755376696	0.45552325	13.13546255	13.01585032	22.70679865	13.40046065	0.596041681	0.634971952	11.42464811	14.76486277	16.33199303	16.21769492	1.073509217	0.890223879	0.352291106	0.456571093	1.975410052	1.301530842	0.495167518	0.640339056	3.731781869	3.725235822	0.372594301	0.35725475	4.303839211	4.426067396	0.85328607	0.900699132	0.662027399	0.538225061	15.80608916	15.25133616	1.637419181	1.661646216	1.018692175	0.774221222
7QU0_F2L	1.459605437	1.387136771	15.14824804	14.57381287	4.362566714	4.327850316	5.25146661	5.245581922	5.119117555	5.093475093	4.371020714	4.326411887	10.41231237	12.33733184	8.650987225	8.403100956	10.58373601	10.3549239	16.96341817	10.59436602	4.167371994	8.153858767	13.6010359	6.487996178	14.93028506	13.35701103	14.02787492	14.81696087	4.18872406	4.196486866	12.09446342	13.00318818	4.537528782	4.482101915	2.874324687	2.867448237	4.171914062	4.31837728	1.455650779	1.391775329	1.866819222	1.75512508	8.390964315	3.373885776	1.861873482	1.711993181	0.557460478	0.367656959
8OU6_W26	0.808600853	0.73648029	1.904699574	1.94068433	0.978940028	0.757649684	2.076824852	1.718825283	2.21545589	2.103321703	1.178968081	1.195555232	0.421548775	0.35650732	11.8529005	8.871699616	16.65116157	15.46862432	0.465126234	0.427672136	2.513604947	2.310151769	2.04341063	2.0908263	2.280154927	2.016782551	1.622182155	1.628950444	5.388082078	5.023662271	0.446666877	0.805028704	2.002096369	2.009691986	2.321500609	2.186349799	2.105100982	1.967587818	2.068037424	1.998084199	1.553809683	1.673232933	2.140047107	1.954667117	2.505194165	2.387842964	1.821621777	1.83372656
7ERD_JBO	0.704766066	0.655645015	1.362039258	1.345167669	2.344650312	2.388061863	6.191670676	6.371338435	0.655770174	0.499271031	2.535454059	2.604550696	4.974539264	5.138680266	6.552712434	6.613804081	5.796696282	6.128102735	7.384069807	7.459096162	5.918400898	6.068566584	6.955226495	6.97573667	7.245921443	8.051811858	0.829452712	0.735869192	6.561386082	6.707628639	7.203820356	7.298210537	6.375990117	6.361972997	6.406303031	6.561695828	6.977971328	7.036228382	6.84792433	6.915292642	3.07284854	3.096479818	0.930589003	0.577143024	1.088560868	0.625390965	3.07490884	3.153580772
8HY6_5ZX	0.928046633	0.735493902	3.755172009	3.797023697	5.628681732	5.758759123	2.136251185	1.452021164	0.567676028	0.578933812	0.614723098	0.514537011	2.975358106	2.55316304	8.06240805	8.595638703	6.432883753	6.521984335	4.145166348	4.275220637	8.378790626	8.655535279	7.811910725	7.952571865	8.015846567	7.153576775	4.291126709	4.108533771	1.393308398	0.986452087	4.097318568	4.088458433	7.287025777	7.456542726	4.060178256	4.018124763	0.795129131	0.806808909	2.495598574	2.944963453	0.907471421	0.722858848	1.228917667	0.659341337	0.811854188	0.477727186	0.314330323	0.5037736
7H4B_K2S	7.242498607	7.075792309	13.71475265	6.823983994	4.010838671	4.051052597	6.284721907	11.43142639	2.964457608	3.316127373	8.418439029	8.528281164	5.122287609	6.080429341	9.315983858	9.212734916	9.990061066	11.20335324	11.4555064	6.291308641	17.54176827	6.268397969	8.901269349	8.834608143	9.586886547	12.89224646	8.006212976	7.310548764	3.535434124	2.852207693	13.4489743	6.262845781	7.609349482	7.530296675	13.20939194	6.85198199	3.883579976	3.935189525	0.944282132	0.780158184	1.807875863	1.828040793	2.924666164	2.601039065	2.854522527	2.87450094	2.143657755	1.900403155
8RV7_A1H3E	5.262936376	5.352807226	5.131437585	5.173122418	10.04748961	10.03706161	5.412655559	5.152173181	3.005111715	3.058736594	8.679829349	8.623213743	4.63649175	4.325037378	4.355068001	4.000250467	10.53004355	9.803446313	4.20437282	4.268260677	6.694286013	6.261703969	5.432083988	5.254416337	4.543168537	4.268477244	2.6865104	2.662192319	6.619908427	5.402611127	3.732449409	3.669022816	4.352081019	4.44541731	3.007253649	2.770123436	5.259167687	5.312542462	2.477733453	2.546016267	2.140635987	1.976019001	5.830588986	5.812452225	3.693583453	3.728412776	0.86400524	0.863941545
7ZF0_DHR	3.751690673	3.947581886	1.313627984	1.101883233	0.803920034	0.40134084	2.561385357	2.133217492	1.538491221	1.577818794	12.93727424	13.16941436	2.075962202	2.054136701	2.32664744	2.403204318	6.691314097	6.477071287	1.892357836	1.994043745	2.10365018	1.929565731	2.527937396	2.659955878	2.635813927	3.129951424	2.23557122	2.391412959	4.361938733	4.40664423	2.070465219	1.909024072	1.190312668	1.031270582	2.27751237	2.401970484	1.433257859	1.039534014	4.516129147	4.584356869	0.570481376	0.516856553	0.904557077	0.427754981	1.165877411	1.00314097	0.177404156	0.554887217
7ZSF_45D	3.151338085	3.10126459	0.206319111	0.236458089	1.142635019	1.164421776	7.407316085	7.09423515	1.627534086	1.405603302	4.23490139	4.171364137	0.979987795	0.857774653	12.10517764	12.55544098	9.843749365	9.817569212	2.197911526	2.34371994	11.07990262	10.94202129	1.8842017	1.542754788	2.690243121	2.441051818	0.305588739	0.244181826	2.760107597	2.1169034	2.375501191	2.449292385	1.474709239	1.526389072	0.250150293	0.262240912	1.13038053	0.842438863	0.269776744	0.253857919	1.237772317	1.228052736	1.330691392	1.229165362	3.485349883	3.403162621	2.069781194	1.659965092
8S98_ZRU	5.505352145	5.470003083	0.315822423	0.310978091	0.476232176	0.487914327	0.783647804	0.657678622	0.572016596	0.391478626	0.614262128	0.485363245	2.248895182	2.258917779	3.02633897	2.563369446	10.62715337	7.935752527	0.431454703	0.363166452	3.367082099	3.332603596	0.677317444	0.418581729	8.483170702	8.135171845	0.314222253	0.307074345	4.768813734	4.914272094	0.408162413	0.355896883	2.207853987	2.339674674	0.290503207	0.253231504	0.73263414	0.514890353	5.805876568	5.940973714	0.624465177	0.516972016	0.393238047	0.326306798	0.594252333	0.379992799	0.326783645	0.294897486
7PHN_7PX	3.387577001	3.308102405	1.302108896	1.304608781	5.006483297	5.004142818	3.495028861	3.536971062	3.779911229	3.703092552	3.961770209	3.998472924	4.460569368	4.688912381	2.85433663	3.102405258	4.136427756	4.111181729	3.377939897	3.28732155	2.255799391	2.369896042	5.775432231	6.061529246	3.399817997	3.384512319	0.857959726	0.866124426	4.623794106	3.560866672	4.726768695	4.716444226	2.162279363	2.220595079	4.607619515	4.700754671	5.147077065	5.165801305	5.78737303	5.873635241	2.399319997	2.447647081	6.660050085	6.975399628	1.884932792	1.907007176	1.646130489	1.48178694
7DKM_NAD	3.737981847	3.744114397	0.16800571	0.225602828	0.632895816	0.578768288	3.51092147	3.166353145	0.789222873	0.724774752	1.540927178	1.482459894	0.556195779	0.427674908	5.69206701	5.234187457	14.67053049	15.69267153	0.352130733	0.289263594	6.026017047	6.062278065	1.902667227	1.657872409	1.452259437	0.668932923	0.157113119	0.316103105	8.984023569	8.509471398	0.344074706	0.371701227	11.44467664	11.41819526	0.199886857	0.296758128	1.980658191	2.13087925	10.6547818	10.73817969	0.423677675	0.378347566	0.629858369	0.614964253	1.402720964	1.215938319	1.711476533	1.323709005
8SBT_ZUY	0.966660928	0.959596278	1.440573067	1.391939857	6.381781435	6.286150763	1.170603882	0.955274423	2.029181154	1.913635627	3.519519531	3.489121122	5.602958262	5.477365287	2.194641939	2.134847595	2.603582896	2.556406718	0.909201877	0.939356711	1.902568328	1.808331747	1.724322704	1.615822622	2.836570526	2.612195383	1.626599234	1.640401356	3.174504637	3.2963512	0.859072497	0.864369725	3.798813908	3.753764674	0.643893669	0.679532074	1.760047014	1.673900758	6.06339371	6.056767187	1.600963028	1.538322311	1.638256511	1.590375979	1.342452718	1.262633133	0.686934409	0.804273585
7VHZ_6TI	0.289203991	0.320718458	0.401891783	0.42801662	3.014338369	3.023363278	12.42428527	13.49866534	1.112295968	0.881377892	0.67547481	0.560659673	5.395848634	5.012745982	5.98532763	6.066774532	20.88580175	10.57407345	0.657928411	0.728110858	3.898875655	4.001400957	3.893467061	4.09388217	14.58033993	15.04862852	0.469769824	0.480007157	5.946074131	5.529181584	0.654386298	0.627114412	0.831486657	0.772375094	0.435660116	0.540034464	0.776353604	0.778952638	0.84785955	0.860349356	1.776981495	1.771716135	2.091563586	2.07960733	1.293099459	0.971855076	0.80432528	0.669907922
8A0T_KLO	0.953558975	1.076700043	2.357628413	2.406152768	0.432518978	0.227201661	2.246269096	2.318488285	0.45114268	0.2607535	4.767019498	4.800578055	2.815604216	2.69046763	2.767819096	1.981468521	5.820252796	8.266757853	2.556551996	2.756196975	3.270437061	3.161316094	1.827599914	1.80486025	2.300426252	2.11487944	2.73315644	2.923458316	2.396660073	2.561170584	2.361876166	2.80143851	0.620177458	0.573764315	2.823955204	2.98920389	0.743984067	0.769309191	5.303013048	5.083997286	1.889922337	1.921553274	2.496378816	2.296540323	1.758895515	1.746840208	0.278764891	0.234427777
8SU1_210	2.314846503	2.668770508	9.341557516	12.24298113	2.607943369	2.757377074	3.054721183	2.788011636	1.781557394	1.823755523	1.188657193	1.071686784	1.360155568	1.625123294	4.236274591	4.054271365	3.434120099	3.348007931	1.190157164	1.252153112	5.038636874	5.788423139	1.381952853	1.509966209	1.41681686	1.289764872	0.756984737	0.693436712	5.564006049	5.664719535	1.400389863	1.47609785	2.001677256	1.730672295	0.335743345	0.67727776	2.252426943	2.262755787	0.67612443	0.626317894	2.209931557	2.209267124	1.05976859	1.149123664	3.195277824	3.338634733	0.448975452	1.062389953
7W8X_8IK	0.454066048	0.325845688	2.037843791	2.040409343	1.643212152	1.620529595	7.177542001	6.771351145	0.404334926	0.371106773	7.907467617	8.131307771	1.40988027	1.989737348	6.5632634	6.211694952	5.890745562	5.802811224	1.434006524	1.755894388	7.080510353	7.020992462	6.416052452	6.535861875	3.758698738	3.740952907	0.603247927	0.320899732	2.147069866	2.137866853	1.698323662	1.615737091	3.868275322	3.741246971	2.324379771	2.458166949	1.88559304	2.03215601	0.329324522	0.303557716	0.435837633	0.329587841	4.984443735	4.812091103	1.395148353	1.327944682	0.548322985	0.316541711
7F1G_0QQ	6.648398618	6.558823759	0.286311886	0.40521642	2.420759819	2.440899147	1.491951546	0.888397622	1.854923949	1.797646442	9.27406196	9.062857521	9.332735466	9.475360711	2.037959371	1.257121961	7.341659671	7.946680683	0.369613079	0.466755184	1.732809959	1.570792212	1.173866497	0.974811603	3.137220289	2.918470848	1.476504973	1.501648177	2.421435276	2.38924146	0.38509613	0.520460173	1.44956071	1.543012089	0.4530869	0.461567693	0.480808304	0.445179247	0.521792298	0.316461939	0.501967078	0.559878708	0.635099523	0.897536351	0.718100975	0.643863269	1.027270089	0.977025685
8FLV_ZB9	2.356539054	2.3594967	1.039446422	0.997251025	8.481512542	8.626066766	2.850561578	2.879672764	1.301567979	1.335501187	1.389274556	1.377138602	2.721777444	2.67963701	1.535111081	1.61856188	1.882611151	1.77437328	1.036039226	1.091158014	3.375202061	3.870736214	1.499685383	1.31448515	2.808306072	2.821899828	1.053087813	1.005416805	3.07461445	2.655374292	1.028655475	1.001542587	6.857300921	6.835476395	2.680026539	2.739012722	2.205285006	2.258445037	3.135892225	3.204728752	0.938902414	0.873325076	2.092587682	2.064683541	1.720659469	1.74388354	0.441833185	0.285450748
7MSR_DCA	3.595854732	3.605047517	0.199632828	0.383529987	2.868917978	2.867026045	2.599819037	2.074605501	1.468348183	1.409085652	9.454779668	9.574980455	1.371537343	1.201653405	5.09931986	5.203835267	21.87075399	21.29084373	0.303359912	0.437514633	14.40358516	9.925680768	2.566245527	2.264860643	3.1491615	2.618169975	0.296384405	0.51294637	8.31246473	8.451456364	0.309860327	0.506178414	1.924576759	1.857143154	0.242393835	0.504176519	1.521536341	1.309538583	11.51408378	11.51972937	0.697504771	0.545755941	1.443817087	1.288210909	1.949001096	1.790162917	1.363098789	0.979044404
7WZX_7PK	2.978262494	3.032792023	0.954409247	0.991065157	3.416223696	3.364015073	6.125315707	5.855209256	1.376168992	1.472182012	1.527678627	1.508311277	5.239323097	5.372187037	6.256729241	6.280390581	6.385068836	6.139326949	7.518407114	7.528662176	4.451999716	4.979402972	6.238114364	6.563201773	5.23953807	5.609657085	7.823596221	7.89594533	5.947139695	6.018429934	1.310459906	1.569074599	2.528815777	2.620823296	0.946584573	1.041728054	6.662142894	6.624349221	1.689111641	1.834589497	0.969573658	0.984652048	6.605572107	6.619099378	1.863585825	1.743495598	1.368696737	1.461187096
9CLL_A1AZG	6.767766065	6.593305763	0.580351355	0.761207918	4.137443694	4.139672058	10.09843592	10.36693816	0.629073928	0.481401836	4.128786247	4.085846882	0.642578126	0.823025769	4.828587855	4.545328268	19.60810952	16.03345387	0.572266602	0.601645608	2.106080114	1.55540138	10.56288761	10.82409739	2.359079552	1.682988312	0.328487261	0.385691202	9.227357528	9.600027839	0.54897796	0.60595885	4.421277084	4.451026197	0.339544073	0.485012977	0.54068542	0.309252857	3.054249354	3.057097612	0.823825849	0.373450201	0.900439593	0.892973764	1.304509158	0.998606114	0.885726807	0.950552471
8K2M_GNL	0.78282381	0.772762198	0.12743993	0.330495115	2.629835668	2.529525248	2.529623887	1.490653295	4.280976071	4.321322568	10.08256075	10.01394504	0.97462939	0.369512998	2.072114641	1.389492494	4.061864892	3.414870811	1.179386563	1.225266265	2.816533178	3.475406856	1.713275785	1.40655028	2.22910421	0.73016021	0.275526661	0.568539458	1.08359676	1.196814202	1.261597323	1.204779482	0.336537356	0.229508285	2.874324687	2.867448237	2.763444213	2.948477354	0.200343935	0.240280414	0.447283118	0.23685514	1.266639725	1.188939346	0.333127937	0.261988673	0.393206622	0.241969363
7Z5U_IFW	2.498028114	2.476836489	0.623359327	0.760280979	3.623094972	3.551437493	2.503945401	2.347450902	3.479485217	3.582636325	10.15774455	10.13574219	6.219658714	6.117158554	5.870658614	6.230401396	6.148536188	6.143678861	11.5455891	11.68177771	4.144673382	4.282803107	2.94579263	2.850500557	4.205191181	4.220950523	10.60580347	10.61644992	8.233470206	7.732591197	11.95189871	12.4403639	0.950725888	0.977623181	11.31287142	11.46955976	3.047060289	3.157727077	2.785581803	2.827474267	1.688449965	1.585864414	1.059329921	0.781161312	3.031956612	3.049467885	1.000338586	0.839070335
8VCW_DTB	3.151338085	3.10126459	7.649477479	7.227158807	0.988250272	0.990504172	7.684788218	7.683260707	0.665649403	0.41329923	0.613873005	0.333488356	5.456443702	5.412058102	2.92783704	2.639974059	5.486694928	5.937934849	7.582285627	7.485483245	6.263996158	6.103561039	1.614394313	1.275257109	6.882449442	6.920190762	8.137711096	8.18571538	4.850042279	4.752612588	7.548492329	7.681185412	3.044000225	3.043229789	3.473209165	3.604117031	0.953667818	1.012399922	7.2528382	7.296048205	0.861035222	0.917707547	1.914853809	1.526064824	0.70002284	0.561118895	0.689906576	0.797269697
7EER_ZCW	0.831552722	0.826115837	0.688885115	0.766927789	0.199483895	0.229670746	1.358301887	0.872207522	2.701177725	2.775952828	0.533499658	0.541385754	0.918453218	0.955970534	2.774757125	1.620280403	4.572114867	4.608071534	0.74798508	0.799240507	3.970983601	4.634185228	0.771980461	0.720736979	3.586196138	2.436769405	0.540739377	0.733678816	2.660581001	2.396646054	0.650821011	0.768910593	1.138070384	1.083104515	0.877017666	0.927804622	1.183102683	1.190492999	2.489824223	2.500526289	0.555703729	0.603952847	0.692614897	0.628877513	2.636969178	2.698220072	0.437202566	0.238779907
7DUX_HLF	5.665312562	6.230994927	1.792537192	1.783139541	6.217179713	6.32282413	1.108488779	1.265629992	2.957291596	3.103872287	1.724962198	1.868709456	2.424256285	3.001055099	3.554543432	3.580112255	3.292758205	3.352285326	1.185021006	1.162769346	1.37241458	1.638386484	0.889486505	0.842603282	3.280660564	3.592995026	1.741431434	1.883801038	3.471248942	3.565298888	1.203150743	1.187335428	2.784673775	3.208524077	1.027219922	1.055475374	3.870576626	3.909485635	2.801369895	3.148620121	1.366661677	1.791597339	3.836303646	3.880464153	1.601102459	1.68312062	0.491027254	0.82234312
8Q0T_IJJ	2.058894161	2.025826746	13.16857056	13.30693561	1.048011479	1.14912509	10.9896307	11.6572118	2.402297023	2.454802569	2.353676589	2.223147706	12.35298801	13.83457972	7.288287671	7.544894959	5.986193287	5.08929155	10.42478749	12.3631026	10.22136761	10.21708599	13.44161693	13.35442515	12.74839403	13.11817351	12.48012155	12.56268545	9.262900114	9.157012413	5.000012615	5.144084762	2.022797682	2.021897308	12.79172579	12.92436651	2.764646172	2.395971608	1.732947413	1.766028662	11.88404929	12.0229339	8.385208554	7.822811236	0.931465169	0.921894077	0.749361838	0.907794803
8OGX_VGO	3.341334983	3.206074923	0.691600053	0.687619893	3.780835512	3.787850128	2.293845163	2.424016697	0.698386433	0.681979534	0.541251097	0.380594798	0.791644904	0.988559225	2.627562811	2.468916103	2.628816327	2.625161053	0.765199206	0.710993711	3.148107898	2.614689374	1.684789329	1.54770431	1.521906286	1.28527192	0.699422719	0.800465862	3.721152515	3.67100662	0.892906319	0.839624921	3.275714878	3.234330109	0.655970864	0.826203404	0.410029657	0.425918425	0.617495933	0.17434946	0.880370794	0.92311494	1.650095329	1.536109013	0.756181617	0.282205684	0.680263187	0.600887913
9F93_A1IAV	1.744744503	1.871473285	2.686137647	2.661643164	2.164191222	2.144205637	3.585758999	3.448846518	2.699445049	2.667764595	3.647054759	3.905736525	3.770498912	3.516233678	6.390829983	6.129321021	5.415724631	5.473682142	4.198336933	4.308467165	6.715246358	7.135158762	3.048929873	2.932287252	2.932496481	2.799385986	3.911001061	4.102903354	1.692564793	1.65799476	4.353749459	4.279779713	1.953395671	1.863349682	3.699824523	3.96305278	2.690863385	2.694318092	2.489824223	2.500526289	0.696688381	0.806169074	3.388063353	3.311100046	1.698786762	1.845604592	0.230305323	0.385084887
8RGK_GOQ	0.846713351	0.886656349	9.493388838	8.817375273	0.488641227	0.679989143	12.58938278	16.61607777	0.970967382	1.051854859	1.338049225	1.361732298	25.81736412	15.9680984	18.76138759	17.21621159	7.144976711	5.676774986	8.390352662	8.555759272	8.511708949	8.317666503	6.709907195	5.572236198	12.20336853	15.45439482	8.904848903	9.016642364	4.341622806	4.334747249	8.317730732	8.712385288	2.539744539	2.445600444	9.336125621	11.75780481	1.358911449	1.415688669	0.448240988	0.368925374	0.713001005	0.804976157	11.59473819	12.39919157	5.237142037	5.094806634	0.293692153	0.647732336
8GEZ_ZMB	7.930338109	7.944602913	11.48075782	11.48165958	4.17588357	4.269692958	10.75738065	11.23124692	6.42362304	6.362158999	5.010841877	5.039689591	2.429062381	1.665206045	10.95972837	11.13863852	12.12115974	12.28768038	12.45781386	12.31905202	16.28206795	16.60971233	10.88255572	11.05919399	11.56494347	11.69660969	12.19459279	12.36538531	5.652717169	5.735764212	12.33863298	12.40537087	2.437189731	2.446882083	12.08586849	12.19543741	3.679739527	3.726978172	3.975147501	3.963132483	1.094961311	0.977993916	13.96194875	13.81728014	5.877101858	5.883909612	1.453895856	1.554182626
7ZHN_VP7	0.265283415	0.181930204	0.288027456	0.389639686	0.755490172	0.759606029	0.675705825	0.778676805	0.272102376	0.178341359	0.334900761	0.202384593	0.858818879	0.883964045	1.470697111	1.234868718	5.597580575	5.622307355	0.53427584	0.403894715	1.018572675	0.544239898	0.953000675	0.867904231	6.715822244	6.856100054	7.175964705	7.418580818	1.017458875	0.843449274	0.585616832	0.572512343	0.569681838	0.533942925	0.640641072	0.672269142	0.339280483	0.270233204	0.258128261	0.13992871	0.635564413	0.457581697	0.575241478	0.393552462	0.388118865	0.221045604	0.866795154	0.811632337
7ULC_56B	0.839028776	0.809885824	1.072640891	1.081453448	1.137997382	1.103854372	5.515725781	5.47291876	1.576532349	1.418898524	0.780959511	0.673922056	7.897439765	7.675448661	11.61902387	7.093143023	20.10674554	20.37061422	1.225087959	1.254562619	5.058709117	4.324152103	2.990133198	2.531201353	8.734939198	8.198208663	1.202793717	1.127333007	6.658194283	6.41163331	1.197666968	1.164627909	1.450696654	1.31956667	1.234437491	1.20566183	3.92350775	3.864604505	0.608694244	0.567670625	1.207271599	1.082089104	2.816999697	2.584483636	7.875162467	7.85654199	1.434170055	1.340351163
7TBU_S3P	0.918681817	0.317340622	0.554630774	0.634468058	5.287794286	5.24946978	3.750573574	4.042999987	5.947915774	5.841170236	4.786891037	9.327220039	2.041262526	2.725269991	6.515728743	3.663450548	8.468533195	15.81284199	0.644375176	0.818384301	5.639947525	11.96206318	1.263924192	0.864187892	15.74347461	15.74445696	0.60958221	0.843319045	2.035040503	2.035284993	0.657676679	0.839468417	5.389081929	5.377652	0.623973314	0.554888345	0.667502922	0.442167675	2.003369313	1.68957823	0.756582009	0.763022617	0.575585457	0.29343135	0.577809169	0.402604483	1.121977777	0.975566754
7OZ8_NGS	1.243170435	1.24940877	1.099644778	1.077142548	6.561514864	6.600025102	6.216573605	5.984972249	5.268010612	5.269914652	1.811920514	1.639468102	7.127199159	6.735190834	5.349130528	5.52673537	5.258826928	5.08144597	6.244667082	6.247125293	6.319627453	6.480558667	4.770419046	4.385992627	6.563868217	6.586180082	3.003861969	2.710385361	6.529113302	6.556263516	6.317483139	6.408503658	2.456490935	2.362395542	5.212652858	5.31084358	6.496592133	6.553240324	1.184868402	1.198136461	6.459120058	6.565114813	2.078631383	2.012371784	1.407086107	1.210129827	0.836678677	0.632700141
8E9O_MAE	0.533986748	0.234003742	0.473701793	1.289418759	1.870664755	1.988685388	1.246247703	1.221845973	0.841751795	1.242096234	0.978956651	0.28722798	2.753940671	2.901119739	1.80455807	1.423076694	5.908051668	6.387820853	1.090395844	1.366558413	5.714773357	3.287814195	1.407272343	1.609373554	2.664320097	2.705827285	0.662315918	1.243962994	2.181486314	3.594365362	1.125049828	1.74051996	0.502573756	0.385531519	0.335198973	0.535830459	1.136962644	1.581020234	0.551516445	0.293673162	1.07232995	1.399100694	0.458820704	0.508994156	0.916155744	0.243194765	1.292944815	1.47387611
8FWZ_YCE	3.869627185	3.753152853	0.570006632	0.72704003	6.666580829	6.736423749	1.120862979	1.102412014	1.081563522	1.081250078	5.441401106	5.45145772	1.093393342	1.215553477	1.185851805	1.164341807	9.484306974	7.106403728	0.915105563	1.134618052	2.94456875	2.882761099	0.985969124	1.058977848	1.54427059	1.267639101	0.999436501	1.064160952	6.334127438	5.548665283	0.895849725	0.975529955	1.661709019	1.47663662	0.880409461	0.972924323	0.967096665	1.024640423	2.938098262	2.848635706	1.822435427	1.820163944	0.667104355	0.669578625	0.973502259	1.158044804	0.766618174	0.702149406
7AN5_RDH	0.99318357	0.840281901	0.843666513	1.002262195	1.628484838	1.767637304	4.971109894	4.983017042	0.639773268	0.763740835	1.560807569	1.525913256	5.826454227	5.694108434	4.913021458	19.2142969	15.98214438	10.78484828	0.521321951	0.416293046	4.746439738	4.808515578	5.640767429	5.408256917	5.505267379	5.560396257	0.867266716	1.049462105	4.853001663	5.085214144	0.565935446	0.568247675	1.519572477	1.550299323	0.785284524	0.539339422	1.053795615	0.757342501	0.391077535	0.259112865	5.18498345	5.408683571	5.331918033	5.268849299	0.714076465	0.344578292	0.272230743	0.659156458
8AO6_N9F	3.994967844	4.070338265	0.836496786	0.715757764	6.792432118	6.7676797	2.120660364	2.144959508	2.97694231	2.888719782	6.000821759	5.87713502	1.995008586	2.397625846	4.026443322	3.864716439	1.597399269	1.268550643	0.799532852	0.688120189	1.707867648	1.740761373	1.273190312	1.200985557	2.908778847	3.295376907	0.717060728	0.523589361	5.325441577	5.119127869	0.789230873	0.567216208	1.08566571	1.137813794	0.679744242	0.900640049	0.748780378	0.732863509	5.710583055	5.712128213	0.910620934	0.645575244	0.788135094	0.638988149	1.212742634	1.220814153	1.922885289	1.704554151
7VYJ_CA0	1.353135742	1.0268555	0.273854859	0.416043596	2.712580156	2.741832022	9.515625112	9.084443305	1.75651235	1.870645866	8.127306997	8.063332588	0.461481931	0.61028707	7.809990639	8.702149644	8.060394773	6.937565467	16.76102925	11.83720068	15.60911824	14.48011956	7.788294747	7.813346613	13.22340384	14.73566599	0.358295524	0.368281974	3.006410903	2.615484746	16.58767002	17.65088404	2.020023926	2.11085521	2.874324687	2.867448237	2.979039413	3.408708657	0.830795724	0.707110919	1.301466363	1.26729133	2.523510321	2.558129518	2.680246757	2.723859958	8.290827825	8.177874584
8QHG_V8I	4.713377837	4.713377837	0.82080968	0.884381841	2.448611607	2.635069278	1.174079216	1.229314577	1.097249042	1.411658396	4.693123906	4.749419277	7.412809512	6.919585798	0.892550226	0.900476285	2.143377508	2.000265111	0.181818052	0.399000758	0.749376828	1.185929642	0.195027646	0.916598657	1.661079362	1.639859991	1.014105419	1.066637379	0.80708728	1.165497717	0.195839593	0.515583127	4.639653826	4.741941157	0.72718374	0.929424354	0.648108719	0.699742373	4.679465022	4.708223086	0.804102962	1.172876818	0.544587627	0.971893816	0.352644781	1.095940302	0.200761497	0.933813067
8CRV_OO9	2.074672253	2.128700326	2.346690663	2.481582216	3.156942083	3.358126531	2.689916458	2.291784197	2.763741581	2.90161835	9.107330393	9.367643233	2.737506241	2.774087822	2.134893465	2.426712391	5.693136307	5.742642553	5.787577195	6.135626961	3.457951838	3.44946026	6.392813301	8.619369079	2.605185198	2.757386029	5.504979626	5.55656718	2.505834765	2.631864118	5.703514711	5.479317754	3.486816718	3.385050021	2.468534652	2.511308806	1.323458023	1.878434333	2.771243892	2.866806389	1.254953198	1.355038231	6.311408662	7.055175614	0.853514314	1.566175506	1.083189709	0.98213561
7U0S_KXX	3.151338085	3.10126459	0.431300124	0.316090311	6.559921077	6.573130674	5.922483195	6.008358399	9.202190412	9.191503784	8.515279371	7.602143807	0.849597134	0.799754945	7.864882024	8.244147263	7.706731156	7.486233406	0.725016951	0.486072629	2.705596234	2.616720431	6.199952249	6.434943101	8.134723715	7.650881304	0.37288092	0.265187219	9.362393566	9.427050958	0.767711473	0.619986171	3.044000225	3.043229789	2.874324687	2.867448237	1.518806186	1.487789285	6.75246876	6.905005232	2.506622445	2.405831337	3.293437696	3.144128014	5.995395362	6.054934962	3.091303034	3.104439467
8P7U_X3T	0.350696626	1.371668689	1.615111732	1.49393843	2.501365802	2.716802367	0.885446982	0.684263083	1.601553908	1.797536224	0.463602335	1.172714047	2.243380409	1.57659188	2.11066828	2.329370068	2.705841731	3.348649255	1.647560592	1.598912813	1.733860288	2.06200819	0.889341308	1.328329479	2.379803885	2.374059504	4.634897413	4.293812661	2.612479781	2.342453137	1.578933101	1.476830522	0.411006081	1.55519588	0.552769752	0.727481023	1.42437826	1.633372449	2.489824223	2.500526289	1.864134116	2.502549832	2.123599649	2.886889588	1.160251152	1.486329291	0.430006622	1.362827268
7OF8_VCQ	5.652512265	5.735291138	3.647096209	3.716617435	4.514795391	4.799389266	3.681275927	3.713131338	4.623264434	4.479891034	10.88997062	11.07776276	4.894647561	5.007440227	4.630653559	4.650082197	3.753977244	4.81858626	3.607350986	4.007671114	3.948940098	3.984681215	4.728784455	4.717962143	4.795463532	4.434517949	3.04328835	5.161907968	4.410426612	4.528003769	3.829974005	4.10107399	5.878273287	5.89724076	5.774042838	5.597534026	1.422444439	1.294072292	5.427623029	5.518081024	4.394260551	4.444024543	1.037487565	0.931786024	4.134276123	4.159312879	0.620404571	0.610360414
8RU8_I74	1.404158557	1.404158557	0.585950671	0.642394724	1.295126928	1.306658717	1.726473241	1.796851614	1.507949356	1.545347649	7.787534805	7.938195967	1.552291351	1.504160844	1.403306975	1.323032926	1.636915891	1.368978904	0.436027171	0.355946981	1.747688068	1.779158912	1.481912932	1.552654751	6.411045575	6.303901776	1.226740924	1.288813727	7.204762565	7.437379279	0.28472244	0.412537358	1.457095857	1.403792603	0.570990357	0.555930134	1.282387925	1.256183207	1.803842334	1.925974935	1.488381572	1.495870382	1.219523846	1.155888887	1.425296165	1.3984053	0.938892056	0.833806635
8VR7_PAP	5.193068326	5.027191713	9.937951876	10.06189864	3.456995409	3.144261926	6.855960455	6.547242982	1.228467301	1.38967076	10.78020601	10.59660096	13.25481042	13.79180673	15.946678	6.081534276	10.27478104	9.876604101	10.45720077	11.02406428	7.537595096	7.095954981	16.80204395	18.8005111	8.497011551	6.889210844	11.71179096	11.76394382	4.995632451	5.336423898	10.91658217	11.41385321	5.73016805	5.773876806	8.341299845	8.490110276	8.712434517	8.91038473	0.703007624	0.706919622	2.319169231	2.273964626	16.60209485	18.45229505	5.334913931	4.692991751	2.651052301	2.540391176
7UQ3_O2U	4.664919511	4.714816519	0.170579248	0.41989903	1.83063138	1.906496398	2.256628038	2.356593357	0.486636729	0.479884189	0.407281127	0.364351364	1.112802525	1.28198502	1.449432389	0.97212407	4.365552715	4.404885597	0.369558832	0.46633163	1.497738431	0.913154489	1.058881033	1.12233701	2.823040355	2.85441606	0.553973107	0.392264653	4.384048366	4.403733964	0.380255239	0.931847352	0.668284648	0.694459866	0.319969508	0.636877541	0.531469918	0.78118748	4.354568327	4.437245399	4.418067843	4.411725196	0.907311839	0.73738588	0.390653762	0.430000418	0.75174986	0.914415082
7N54_08V	7.563291177	7.648065484	0.538862705	0.510460983	0.805431108	0.823724471	4.232311015	4.344157231	0.563886431	0.549981498	0.557947337	0.527129355	5.864184971	5.899465138	11.5559357	6.874230691	14.73746947	16.05997384	0.719377867	0.682267864	5.557368678	5.331453122	5.738668767	5.694985604	6.272824105	6.002065215	5.834665782	5.875157086	2.697854782	2.965189292	0.844787064	0.816360169	7.374330772	7.377018769	4.24974158	4.201855796	5.565277978	5.49522292	0.510079565	0.540291226	1.006173784	0.892762613	5.534323369	5.59145604	4.830557804	4.780547994	0.684523066	0.688716287
7F9T_1XK	9.409407815	9.355708155	8.582104308	8.638832006	6.043391026	6.041393303	5.354764857	5.391035428	1.742674757	1.818507938	0.680579893	0.596706212	10.82514251	10.68487379	8.755158781	8.910826066	13.52152292	14.15709131	7.630073327	7.777894548	9.614458869	10.08111397	10.51541987	4.512457519	9.098505568	9.047368969	12.34860944	5.725258721	6.649291068	6.302107758	7.511265818	7.549444521	3.823098573	3.88592484	1.43769136	1.443770621	2.66343986	2.672086952	8.39826135	8.596319654	2.433581715	2.470655761	5.858390599	6.064401375	1.315118632	1.275023855	0.650278746	0.320716426
7LZK_5JC	2.473982968	2.346902376	4.475403159	4.467318661	3.416189463	3.436254239	8.916508017	7.832241795	0.42818724	0.215234257	3.579661088	3.439044932	5.945434431	5.916760762	12.51458595	16.59833037	9.120261719	3.532202023	4.97179377	4.994827086	6.899827267	6.623248816	5.584214122	5.914339011	4.190757295	3.205345845	4.732560222	4.632775493	0.631591613	0.162796758	4.797369375	4.718525318	0.192385571	0.189072382	5.092489601	5.236550802	3.476162061	3.421811875	0.163648821	0.153196131	0.332753022	0.166314181	6.992351196	6.881949416	0.940299025	0.463546142	0.22416057	0.173126986
7WC3_8QU	3.003894946	2.998241958	2.425461106	2.481916645	0.77373322	0.599610398	2.604910659	2.408197265	1.010383811	0.88851095	4.983804337	5.014159867	3.730817168	3.819297458	4.630063485	4.533910575	1.827924536	1.379203089	0.839417093	0.965031951	2.431328287	2.424042957	2.440395326	2.366139657	5.551327702	5.959148621	0.34949815	0.674090707	4.534051458	4.867519183	0.790264102	0.922091016	3.143959115	3.16343233	0.502622913	0.51444975	2.314338611	2.344301879	3.332618132	3.291431295	0.744010263	0.834990726	2.376883368	2.387435626	1.311526564	0.993728353	0.856841282	0.809633002
8CNE_Q5L	4.718780907	4.81704243	5.551533297	5.295702592	4.886341632	5.019142711	5.879856101	6.094868128	1.98460624	2.110435594	3.882816363	3.770819051	6.466054706	8.425490799	3.761863797	5.357534459	2.747192159	3.42248068	8.429883956	6.707030681	7.729978031	8.015669815	6.605348804	6.84952988	4.39681507	6.811383365	12.95906275	13.10692411	1.458558672	1.11043769	8.432568971	6.423167907	6.31831078	6.383764973	12.87589559	12.87958028	1.190376537	1.240648654	5.101515809	5.103833966	0.883302019	0.99783993	5.975225804	6.086567956	0.432851525	0.457666217	0.283717361	0.250410886
8WWQ_XQ8	7.602586974	7.602586974	2.968509769	3.022537791	4.275392312	4.341417062	9.023547494	8.763393689	3.488282441	3.605245095	4.121128613	4.094434758	6.904662057	6.913491623	10.30776172	9.964237731	10.8928359	10.73784046	3.03463574	3.127482081	9.279585896	8.690488333	3.633997882	3.823275511	5.072862169	5.113717573	2.954967672	2.929032136	5.293712661	5.814210617	3.161420208	3.24156586	0.425137303	0.340525526	3.104163691	3.235480242	7.01069871	7.078063934	0.280892761	0.385248966	0.70766166	0.707680135	7.634866146	7.350793412	2.247474377	2.156589306	6.26973215	6.427522067
7FHB_GPP	4.32140907	4.086088833	1.322946736	1.332391646	5.236118611	5.202157978	3.903567467	3.855095508	4.174728136	4.102905089	3.783060151	3.559220704	1.476940488	1.268962604	5.054533665	5.624901806	4.276777976	3.970149383	1.618597294	1.634685513	2.415593322	2.332837393	2.721820047	2.765696352	2.283700804	2.02308434	1.611618616	1.451606103	7.471774098	7.247767196	1.560369651	1.692759866	2.182742169	2.116902141	1.494779537	1.461007315	3.414200896	3.195481676	3.971996578	3.936218192	0.947698815	0.924249245	3.462900798	3.38961706	2.016113191	2.022908866	1.642717874	1.502034252
8I7S_6CI	5.997671414	5.910463896	0.349786831	0.482646814	7.966163779	7.994417346	2.269556335	2.160984268	1.320610988	0.914723638	0.624940391	0.455654203	1.874272294	1.846627533	1.041227322	0.511535139	5.371151765	6.120007128	0.850515938	1.071947622	1.759761088	1.537744836	1.14779206	0.891510514	17.83654978	9.570648902	0.27046386	0.234748117	7.820782141	7.869485989	0.698327205	0.823844609	2.301680095	2.342908572	0.488659549	0.622182865	0.904157927	0.65720267	1.350392915	1.017039495	1.446318744	1.44845602	0.578350051	0.418263512	1.21810112	1.062954369	0.521520708	0.428011617
7ZB3_IVG	6.344323766	6.367866329	5.472843214	5.526514043	3.443871228	3.508568193	3.244579263	2.440955207	5.699465301	5.971916296	6.167439071	6.346987026	7.091043523	7.105316044	12.5145227	12.92837293	8.670899652	10.19277346	1.061850133	0.976839564	2.463877732	2.831642449	5.70314351	5.918717811	3.534661248	3.38826105	1.218790316	1.058714015	5.15038319	5.458787707	1.033942417	1.22629681	6.049757091	6.089188739	1.058949395	1.056298934	3.5034141	3.445749062	2.227381312	2.405594666	1.025474054	1.018425923	0.659958495	0.592459373	6.065806846	5.961167458	2.468844514	2.536772791
8Q1F_B16	0.998144479	1.358830101	5.937459591	6.088321079	1.154642672	1.06002617	1.940909467	1.679111188	5.982286743	5.963519951	5.980571586	6.179883161	6.084908663	5.997614657	4.161671417	4.199407631	15.06903263	16.29815196	6.146018154	6.119856896	5.84488432	6.002049579	5.684869001	5.805065008	11.4793157	7.681400445	6.100573265	6.191475784	4.457030652	5.30595947	6.076888135	6.053703542	6.184621307	6.374558863	6.032394882	6.071443118	0.480442391	0.627301941	5.149725618	5.416317134	1.546620361	1.253924937	5.955266253	6.082779677	0.957594338	0.772348526	0.436358535	0.555241653
8AVQ_UDX	6.099773144	6.099773144	1.982788402	2.016379604	9.513460043	9.610617902	10.30083424	10.77236998	1.680429832	1.283472399	2.171390761	2.358808445	2.686853688	2.529560731	7.752662034	7.23700369	9.172732795	9.183272226	1.089461232	0.930546345	4.110141832	4.549785182	4.276156344	4.293158752	5.666130282	4.950836126	2.125409227	2.04740463	8.557656357	8.085514547	1.478495666	1.493941984	9.080636214	8.794508562	1.551867533	1.470866014	2.511919012	2.420147359	9.044581209	9.058972992	1.658601715	1.488227595	2.030328165	1.974881767	1.750178847	1.611004045	0.717394002	0.805117489
7R59_I5F	4.232506206	4.096687401	0.218583594	0.139281406	3.634980891	3.642002876	1.651510034	1.461634314	0.415910896	0.590577674	0.962402483	0.677657458	2.523302861	2.183321074	2.004109953	2.177434995	1.934830465	1.385000571	0.409998957	0.172183042	0.971767077	0.607928058	1.065217465	0.434094127	4.350744942	4.496795328	0.265772466	0.352729882	3.080611677	3.088364273	0.612452243	0.614896159	0.259838231	0.368321544	5.053956486	5.176486223	0.952613906	1.12524019	0.459476847	0.563590605	5.076526186	5.094300351	0.472344442	0.272341064	2.073972476	2.141925949	0.2240488	0.56762663
7FVW_IQH	4.07836788	4.041927947	0.506949872	0.756044485	4.814379619	4.835610698	2.332079837	2.148705447	2.325136319	2.310921512	3.611180457	3.587028032	5.503733184	5.521627356	2.252755879	2.132068781	2.787280587	2.916713592	0.377519958	0.561703767	2.82437309	2.537490037	1.862678353	1.893771765	3.168334492	3.818714364	1.671766562	1.751438106	4.621884853	4.619157186	0.407251494	0.477376154	4.321899892	4.297439398	1.79506111	1.847067516	1.959477988	1.907909995	3.048868345	3.107179759	1.852863644	1.833449193	2.328802802	2.394203478	2.450671618	2.287397482	0.707520787	0.77954183
8A7L_ZOL	2.169505042	2.310275092	8.664175421	8.231935599	1.416660466	1.579519708	0.873102291	1.008956822	1.810999437	1.643119834	3.510820248	4.030939468	1.482328735	1.401086561	5.318380988	5.016897976	3.82110825	4.149471182	1.563608739	1.62564885	1.962306777	1.936065516	0.440841391	0.825833603	1.741272493	1.406394412	0.231623729	0.406438053	4.308354412	4.262619097	1.297055657	1.5504777	2.300507339	2.464646415	0.139143853	0.643665823	0.415628329	0.85385029	0.473004929	0.927347061	1.799580632	2.27410599	1.11133773	1.251027557	1.717755321	1.51660554	0.224155292	0.722528718
8JV3_BET	0.711194721	0.674437	0.221571662	0.296000973	1.301450153	1.358531026	1.986973696	1.948447988	0.816700838	0.920119119	1.353291866	1.287460828	1.36292004	1.534027656	2.199338024	1.666688703	3.595465689	2.724773658	1.294173787	1.352033958	2.800688978	0.830926772	1.986365085	1.403866103	1.7871014	1.347106345	1.29683045	1.26931748	7.265346718	3.847636967	1.183699046	1.266216647	1.002446315	1.093652068	1.234765028	1.483275677	1.08599182	1.158153477	1.005546221	1.017075451	1.361684854	1.436266527	1.393663948	1.323420424	1.041486224	1.060576499	1.651777811	1.653353311
8CHL_USV	2.959914448	2.964977558	0.339127351	0.318442385	0.303677885	0.406448493	3.000864916	2.891879363	6.059682373	6.091541776	6.368987467	6.417965033	1.758009116	1.771418484	2.844302287	2.824725594	5.471347468	5.588996382	0.830790932	0.883917191	4.511688195	5.236280529	3.767379015	3.682271448	3.545234654	3.385841306	0.304958238	0.389024716	2.788689029	2.586087125	0.8530903	0.916247039	0.828487164	0.899512383	1.355245251	1.366333076	1.39814623	1.317634142	0.957105374	0.981682178	0.77836669	0.708521835	0.876486071	0.871894281	2.223500865	2.37531696	5.983905855	6.048723965
7ROR_69X	0.686467216	0.66907465	0.181805627	0.293728988	0.983737486	0.933907107	6.944935916	6.631008611	0.560158172	0.505645067	0.432931927	0.31257126	0.801226101	0.739213417	3.034386972	3.030722784	12.35995487	12.0848675	0.421801736	0.503704055	2.05873821	1.613328421	0.950738569	0.540375028	1.844430273	0.957501152	0.419606929	0.570034284	7.581938769	7.511064881	0.436504685	0.594732224	1.827615321	1.827489903	0.242494649	0.396617606	3.676150883	3.706929951	1.229912658	1.22129774	0.579645422	0.487420387	1.102610106	0.69013745	0.920194635	1.152022287	1.111445181	0.947966375
8R3U_XTQ	1.163150978	1.163150978	6.667576147	6.364698699	0.589877388	0.507801045	10.50687999	6.269484674	1.199567661	1.088249985	1.117614687	1.11489821	11.64019119	12.216	13.04579133	4.293689339	14.97801776	13.10405025	12.2111941	12.12568395	6.554762684	6.982418554	13.36220221	8.534503612	19.50050994	20.46554261	9.043990358	8.716342794	3.776869415	2.889915456	12.45731434	12.34273932	6.55809775	6.544405282	8.922043567	8.0355095	1.082806925	1.078530118	3.463342452	3.376054947	0.505741019	0.538619643	11.12770359	4.878902662	1.101743917	1.097308253	0.242913432	0.229792414
8AAU_LH0	0.504628212	0.454913799	0.957745773	1.145825804	0.605607981	0.556924853	1.150263153	0.758886914	0.613685881	0.382158855	8.780986437	8.958944735	1.028229828	1.204675051	2.499829626	2.500040298	3.905212009	3.905511715	0.858801636	0.985716633	3.865756573	4.105437939	0.927944017	0.726573262	2.301305565	1.310468133	0.938315709	1.049332166	6.614626078	6.617810647	0.83789553	0.997106758	8.011184194	8.115932561	0.853464947	1.021461421	0.53611375	0.391705048	6.831433432	6.885548698	0.745309772	0.625876345	0.770103276	0.631512926	1.600707993	1.640359565	0.473222389	0.58471157
8AGQ_M5O	6.2085249	6.107878605	3.376546538	3.406360343	1.997489973	2.006752235	6.973466748	6.834965548	6.525941616	6.519294827	2.893830868	2.789811522	7.928983445	7.960972314	2.585418646	2.571171662	8.605246313	8.883092825	3.73948601	3.705374716	7.365636976	7.307848711	5.716125733	5.662107042	5.208418436	5.208192047	6.840755332	6.930502785	1.564864598	1.826496616	3.698550551	3.762196253	3.22611637	3.224060603	5.240256068	5.281281738	0.595519256	0.510779008	0.239894198	0.301636213	0.482406202	0.373557133	3.945731879	3.920533787	6.99563618	6.932655147	6.769344305	6.705745111
8QFW_UK9	8.647047909	8.731293034	5.768306006	5.842098993	5.291475265	5.217514396	5.350018627	5.574276563	6.540926944	6.590994355	8.102917448	8.28342672	6.894972874	6.860198758	6.181870675	7.444270127	19.50116067	22.44388037	5.709837933	5.859246585	14.7597395	14.51454459	5.193357023	5.211932205	4.052583032	4.837263304	4.87869262	5.139513025	1.512994097	1.048738771	5.70585036	5.882339233	8.401800358	8.374838632	2.874324687	2.867448237	4.174186066	4.366772715	0.411168456	0.340003582	2.952255308	2.936190932	4.263052169	4.730169787	1.183081188	0.714593209	5.783579721	5.839573298
8CHC_Y45	6.059601348	6.14091071	1.758158328	1.795016084	3.892309592	3.91746299	3.010125007	2.780744848	1.796876751	1.677466622	0.978129451	1.149126802	4.244947142	4.269335767	3.567590132	3.390239331	5.864917719	5.575464886	0.888781279	0.79262287	5.916019753	5.69903102	0.858335715	0.742590521	2.557449268	2.551238534	1.745474883	1.763431277	6.209883484	5.158691518	0.793691487	1.064694283	6.204788021	6.169153872	0.612340329	0.677522085	0.61573181	0.558240988	3.699451993	3.617904791	2.624492696	2.554852091	2.140133431	2.166167275	1.171463458	1.202583256	1.898988598	1.922627149
7POM_7VZ	5.430982875	5.674079031	0.634780613	0.666407119	0.975464998	1.015812329	1.372992813	0.825629966	1.200435476	1.097015898	1.274372279	1.21401819	6.816728355	6.667607954	7.237834602	10.9297497	11.46460627	14.704696	0.628865488	0.632247628	1.706959315	1.782787042	0.854962445	1.369232355	6.267724357	6.417890534	0.625372227	0.579296402	1.911887231	1.951083945	0.615894395	0.466248301	3.955894923	4.070934331	0.59297019	0.561674529	0.754851797	0.438370123	1.036438406	1.103441909	0.988768406	1.032200425	0.666204262	0.838860999	0.909667345	0.865853491	0.868696886	0.952227029
7F99_1UI	0.508183682	0.629093836	9.187767871	9.254502697	7.087576394	7.115256285	7.368950474	7.927849446	1.561399369	1.595265246	2.169534232	2.167286236	9.8068991	9.763291542	9.806855272	9.412796549	15.77249716	15.51791397	4.302169129	4.491631955	7.419700463	7.402315355	3.95391015	3.778049058	7.275223033	7.041392833	8.500861386	8.643923968	7.617720401	7.481149784	10.82539974	10.78767781	1.708679525	1.614527769	11.078526	11.32805102	1.856217077	1.737112861	10.96900255	11.21644668	10.37343066	10.25930178	4.515601414	4.498988236	1.453953321	1.108537049	1.991864204	1.808338344
7DZ3_FUD	1.639424885	1.770324912	1.333986424	1.407305926	2.544371073	2.488448609	4.267547664	3.568058688	4.682022698	4.931669079	4.982657526	5.203933517	1.87044533	1.865139108	12.94659055	9.623177579	10.88848588	8.601711523	0.729427697	0.743712601	9.428805301	7.981321267	2.990162889	3.095327803	2.178061854	2.263706516	0.80877115	0.800732325	1.752305213	1.646124774	1.466436617	1.681672188	0.378491837	0.594252853	0.649808985	0.641846807	1.206920883	1.320703232	2.450893676	2.531431333	1.572703727	1.669650075	1.683383367	1.134327522	4.804578697	4.966531551	4.618753603	4.779944237
7ENZ_LDR	5.779860331	5.780475353	0.189503105	0.1526069	5.466716455	5.501699048	0.698809692	0.519815142	2.258992976	2.173058124	5.614386039	5.553702549	0.477298355	0.312372438	1.122491655	0.897623957	2.051174779	1.886888442	0.19933031	0.175460727	1.442478724	1.360710954	0.345816324	0.060654667	0.463956266	0.2881703	0.255582823	0.232623344	4.500339552	4.583469452	0.276559145	0.209921306	4.133110902	4.114880479	0.256035531	0.164848971	0.208403376	0.172103587	2.207325841	2.185357652	0.327131089	0.233228172	0.318215877	0.163318378	0.384525499	0.251489173	0.151240614	0.1118
7XPO_UPG	2.766222813	2.751352679	0.455484069	0.55925968	9.154517833	9.086402754	16.16406187	16.04866479	1.849737996	1.654183674	9.592537451	9.61263329	1.110916713	1.010113618	8.393506957	8.177444104	18.09996426	18.73054779	0.697627737	0.791345112	15.16573901	13.67963183	15.39773077	15.15261181	2.199373694	1.820740842	0.761558161	0.985305564	7.153369701	7.247875215	0.630516966	0.671022401	8.379187983	8.414047523	1.244507461	1.233456036	4.844211054	4.984418273	1.620638598	1.64544257	0.815972526	0.790460417	10.43295961	13.88301854	2.879209355	2.62020474	2.356537019	2.299237471
9FLQ_A1IDD	2.530482478	2.576114686	5.755981299	5.860892405	2.35332309	2.416088239	1.020688831	0.809652993	0.364283367	0.527277509	5.762081108	5.83225815	0.83684222	1.01862938	4.796052208	5.523111722	2.322235653	2.128637348	0.774047364	0.898165098	2.685043266	2.32944006	0.845023484	0.765232527	2.663087901	2.684773499	0.711462368	0.712535171	2.124256125	2.206219231	5.64246258	5.775237595	2.293020056	2.344148538	2.874324687	2.867448237	2.397307404	2.595898467	6.015476078	6.005854101	0.911622332	0.773694032	0.429792159	0.623544718	5.730041419	5.800979651	0.208095248	0.415604184
8JQP_DHB	3.13874159	3.010327918	1.985994303	2.005712234	3.569691437	3.913659016	5.072369805	4.013125514	3.748934604	3.449595035	2.617665196	2.905034207	3.574372203	3.894200497	4.837506873	4.900743553	3.977034635	3.421860762	0.844147359	0.839123657	2.877783809	1.944298099	3.734852218	4.186626406	3.745010604	2.725220427	0.761726423	0.826879619	2.93373655	2.689765141	0.599179566	0.756967004	3.357352962	4.549091096	0.889725754	0.973281911	2.652506503	2.746966882	3.834235828	3.759420367	2.197952313	2.257423517	2.938395121	2.027406339	2.501220853	2.21450126	2.378361038	2.334187826
7F51_BA7	12.45907407	12.44620259	1.447185565	1.525747905	13.18528174	13.21411685	2.470118716	1.979773305	4.523197553	4.467468294	1.555344196	1.567863825	1.253760049	1.049696472	2.241845785	2.212223974	6.05793976	5.569447826	1.981387544	2.158752411	2.374339722	2.37435739	1.858974144	1.650417743	2.717443485	2.309799672	1.395692367	1.309289644	11.71122691	12.76172805	2.008348775	2.120372209	3.535624549	3.478089172	2.874324687	2.867448237	1.541395056	1.487235357	1.058825658	0.994618391	1.068038744	1.030747374	0.896588987	0.836136244	3.874978785	3.527666263	1.413396043	1.130757817
7SUY_C97	3.081268943	3.072170703	2.14714586	2.139763236	4.702780782	4.663612871	1.258354142	1.336500394	2.473767048	2.445408968	12.01008525	11.71667542	8.30163595	8.301955552	2.40919082	2.633731795	1.889406458	1.837571393	1.937171843	1.979347754	2.762631661	2.955633839	1.267532822	1.307080445	3.036011068	3.060775937	3.672456899	3.66945045	3.207955995	2.666297757	2.42345042	2.445651125	8.101168143	8.063788452	1.707172913	1.788267528	2.274662501	2.281831172	1.856770196	1.842679881	1.438435102	1.431164283	2.296377253	2.397466833	3.033997133	3.130945608	1.834260643	1.839686967
8AQL_PLG	7.901504948	6.452412939	0.243224415	0.723594835	0.516069925	0.548014416	2.861109635	2.381610063	0.82182057	0.604091665	0.801228803	0.953318871	0.765633171	0.882000182	3.027501141	2.560185842	7.025571465	5.507417472	0.295761484	0.79647715	9.793079957	6.601101488	4.332623952	7.769695223	6.185676151	5.203660844	0.30984071	0.794855155	4.791279123	5.614117448	0.349297861	0.674216008	7.021722515	7.157515292	0.243601754	0.530633759	1.501193111	1.708417403	0.579644534	0.991013784	0.732618226	0.684289788	0.451009453	0.690847246	0.718137346	0.756985009	0.916258474	1.098179178
7YQR_NCA	6.025799846	6.006372869	1.679143633	1.637528012	3.63213936	3.816300753	3.070729117	3.228010077	1.633418219	1.634025109	3.560590369	3.576694436	5.221132781	5.130363601	3.581077358	3.163627406	4.517371334	4.458600312	5.158868828	5.210256811	3.823173535	3.603945132	5.67363853	5.642943056	3.422691826	3.867318656	1.588783184	1.594939966	3.454919216	3.455309356	5.189274311	5.322474151	4.958098678	4.959639065	0.706137135	0.649839318	0.535025232	0.591754886	0.519380182	0.448668877	1.641735064	1.614628403	1.677724922	1.616644566	1.679231074	1.637201378	1.587705834	1.605267016
8VV8_A1AEB	0.572685366	0.285412832	0.291350854	0.362214747	0.366842483	0.34595085	6.192577434	6.044551757	0.616804185	0.62417626	4.21222581	4.146777524	14.13536194	14.23803549	8.793575654	17.05123679	17.46465825	13.40164674	7.007400653	6.997624245	8.013788476	10.85210995	1.197341873	1.380694413	12.21529767	12.65969788	7.406079244	7.537396865	7.140795158	6.878143589	6.734005272	6.6588141	6.222576317	6.122833797	0.927032855	1.031152691	3.860184459	3.892711323	2.482419685	2.518839969	0.462890854	0.341455589	2.131724605	2.139514349	8.799280549	8.643099116	0.541193366	0.877339244
8OUK_GTP	1.214345101	1.062368873	0.261632765	0.409473092	3.898439624	3.858896835	1.814182756	1.261551234	0.6441021	0.42284408	0.672933875	0.585586562	0.586423998	0.62630369	1.309459557	0.945875967	3.534691528	2.924702439	0.260262079	0.379238278	2.01110247	1.632293284	1.126812865	0.95124324	0.53707901	0.421210356	0.421376776	0.519258884	3.813950213	3.28436066	0.258657921	0.496643342	1.355050298	1.166932648	0.326423399	0.617026953	0.601375387	0.479509226	0.953989894	0.884445723	0.657715088	0.701446494	1.272379533	1.130649718	2.389128182	2.458049113	0.590191621	0.531703986
7A9H_TPP	1.920492626	2.004239206	1.51404452	1.530649306	3.516972124	3.614800645	6.654952868	5.945244445	1.928625311	1.765111309	4.146964673	4.078843424	2.643543651	2.576700921	1.348165844	0.95930697	8.887756977	9.080049959	1.645007464	1.630434741	3.088193955	3.187145377	2.485892047	2.405376965	2.780149608	2.734331647	0.680174083	0.758186776	2.479960274	2.118485401	1.69076064	1.837734716	1.894801933	1.900674203	0.701295361	0.805403736	1.762867556	1.768750628	4.460930462	4.620004972	1.323178465	1.512145442	1.512393591	1.405724843	2.02080809	1.993716286	1.593544183	1.605759194
7WMT_1IV	0.550562082	0.405798444	12.06360437	12.53752261	1.031836984	1.040487643	10.13374458	9.963111488	2.191635552	1.922836667	12.13186173	12.12233073	9.532126395	9.391424083	5.629412943	13.84163006	7.41177939	7.85153889	8.715000682	8.796710369	7.053124692	7.158229593	10.51587546	10.39092442	7.417676434	7.929861647	8.55243796	8.773363292	5.179837814	5.210635184	11.0695532	11.48322898	0.376366052	0.396610835	9.337916797	9.57733919	5.263111555	5.255432421	0.345947632	0.223002125	13.28489337	13.61645476	7.797148919	8.162065209	1.417000386	1.099301373	1.058990179	1.031475472
8KD0_GAL	0.633382481	0.165181413	0.311537606	0.693017054	2.718597892	2.7729326	3.596823666	3.614371102	1.152547057	0.978704239	1.142205907	0.976763589	0.668684731	0.55005669	3.517048051	3.334093474	3.560339121	3.685382424	0.681356105	0.328466103	2.406126843	1.925180209	1.447341304	0.985523383	0.823711834	0.519948533	0.310456333	0.281628578	3.458967662	3.474135389	0.79932732	0.725809557	0.661210717	0.582089114	0.677711498	0.683521352	2.923470937	3.074891216	0.315783797	0.146301048	0.31146463	0.123098396	0.910349062	0.968998828	0.728656661	0.574193393	0.595462073	0.515302757
7A4Q_QY2	6.878302729	6.947900832	0.380805253	0.360160461	0.928026805	0.832127352	0.984071543	0.791392606	1.208720946	1.032010486	6.351639288	6.263742194	5.530769832	5.651039693	5.062623456	5.760145394	2.214536183	2.11068831	0.334044541	0.40304373	1.443720489	1.36259131	0.785519384	0.87337305	5.25691398	5.457928674	0.439085339	0.458355816	8.119347341	8.327346603	0.382094736	0.385054748	2.148776011	2.048400836	0.340991252	0.409574847	1.052985317	0.807451694	2.3993614	2.30994728	0.750194979	0.71186461	0.78197372	0.806887553	1.395965898	1.392547945	1.616244805	1.66015142
7RXO_80E	1.257818493	1.205942602	11.10352703	11.21648063	0.837768154	0.763423339	14.68439914	11.85670097	0.5616561	0.501915268	0.870660324	0.740610785	8.890658149	9.448865427	13.48650863	13.20211434	7.855604772	12.21075662	12.2565746	12.85960039	11.66342193	12.66073992	4.508446227	3.593307648	10.34124223	10.29550371	11.62793539	8.409015002	5.900147451	6.550624316	10.58145586	9.839087917	0.434960549	0.392066891	15.27261483	14.39718828	7.042687566	6.950702644	0.834708803	0.800639523	0.901978637	0.788334143	11.34734152	10.352442	0.967607045	1.367501323	0.582769114	0.625100984
7QTA_URI	1.751502656	1.751502656	0.597444282	0.826219054	3.279556776	3.363515491	7.886927662	7.678051165	3.115901617	3.159623271	0.984198543	1.182762702	5.898411716	5.726265671	5.071294074	5.311464474	11.55637992	7.98592033	1.598107433	1.641933892	4.901917734	4.925639079	4.427962725	4.346202382	1.852044616	1.715529075	1.115572045	1.025231494	2.835647088	2.795242856	1.560495755	1.585709186	5.450732579	5.475605438	0.861811717	0.774130352	1.780497705	1.730271663	5.58136051	5.53860573	2.591702724	2.66165217	4.711696704	5.135803116	3.24946812	3.339786588	0.662654656	0.786265113
7UXS_OJC	8.612242885	8.734514383	1.264291603	1.258168492	2.552687917	2.51375838	4.066132787	4.068081232	6.862113767	7.018853863	4.272797244	4.447991758	2.373445663	2.307230952	5.365931822	4.743931264	6.87737205	8.462478024	1.332215668	1.319605025	5.229013077	6.359765094	4.104880799	4.29401502	4.234543959	3.697868539	0.852302015	0.791558417	2.91701224	2.245644405	1.530939678	1.539040202	2.057068225	2.131536947	1.477652258	1.56590826	2.458696377	2.36370193	3.718492104	3.683072897	2.709355653	2.793239415	1.089548898	0.821186383	1.271796308	1.176034834	1.271151153	0.843601878
8UCB_X1T	1.9102338	1.91451732	0.837877135	0.821647995	3.935288795	3.987672121	2.117806246	2.030620108	0.751038515	0.510712368	2.504634491	2.240112348	5.315184347	5.048913034	5.839013506	6.767852466	7.744615115	13.18084456	0.493706528	0.506861064	5.171066032	5.768535072	1.321171564	1.159082453	10.40263607	10.87760473	0.48973761	0.424713711	9.58158622	9.846906461	0.51324046	0.563102668	1.825834388	1.850086612	0.466509147	0.491543758	3.513625512	3.442091605	0.837198	0.660573179	0.859407153	0.860776356	0.947814299	0.905246606	1.227341084	1.122819666	0.727174121	0.666135784
7MLP_ZJ4	0.654310488	0.523403809	1.119046781	1.207325003	0.390116649	0.468278465	20.8347318	9.918866142	1.385189595	1.357738201	0.820502704	0.783744818	17.21687495	18.76351551	20.08965482	8.76502797	8.758076437	8.683748355	0.974782116	1.011254248	10.82526853	7.157435263	1.596968589	1.460921701	10.25587144	20.2697327	4.201165454	4.24002945	1.275625865	1.034433126	0.918605926	0.932163455	1.745972238	1.72901298	1.392379163	1.369020346	1.176535724	1.200817536	0.282942761	0.269318139	1.214794157	1.315479647	1.421255388	1.334999275	1.400028042	0.878792347	0.543800324	0.498341368
8PBO_Y5I	1.513373816	1.253846923	0.653170011	0.673549853	1.277142853	1.35566367	3.043047774	2.647577486	0.704608075	0.778248452	1.727516416	1.544878593	10.79076369	10.34559875	5.764124493	6.003168933	15.17947734	15.6852739	1.507626869	1.574873963	5.725062913	6.566196844	1.054915949	0.896276269	10.89378984	10.9215207	1.526348613	1.577575988	6.600965047	7.031766978	1.491903208	1.592542372	10.14906	10.18854654	0.832763903	1.049358932	0.898370659	0.859229444	3.80761378	4.061867944	1.395788999	1.471209531	1.764858608	1.61764318	1.632912951	1.621016382	1.017544002	0.819386864
8DJU_SIV	4.097525161	4.138806686	13.67428159	13.58922456	3.956592687	4.132821333	14.97739633	15.55767358	4.199380601	4.19277429	4.183519424	4.190213174	12.27049207	12.9206494	14.37195493	14.72637898	8.664540454	7.571124956	10.52756945	10.1648135	6.114676521	15.6278356	8.05609671	14.91096628	12.34407751	12.67314904	3.069236021	3.091207766	3.467694061	3.449764328	13.47373589	13.77686239	3.154459595	3.107114836	3.046887079	2.925072561	3.060089966	2.924282719	3.414047381	3.391352767	2.65839525	2.691497547	9.013838921	16.1981524	3.028076417	2.949184434	1.57045152	1.208234312
8K5I_GS1	3.814767247	3.912777702	4.250722289	4.4033056	4.709104772	4.680882003	4.4552218	4.576104369	3.659353624	3.941285199	5.323624736	5.021846403	4.137247467	4.025026982	9.069548385	10.15599911	10.58690522	11.05788549	5.80423324	5.653135508	3.86907334	3.837353027	6.905226179	6.994221732	3.501606847	2.938279628	3.953395224	3.88514298	3.520441018	3.342118847	6.12312074	5.800920331	5.758407736	3.741923368	4.567734215	4.44432908	2.775447217	2.702418992	3.713208973	3.884097625	4.313875256	4.365747956	5.311234122	5.374385105	3.587471852	3.735123732	0.781453466	1.136881332
7FD6_4QU	1.61840545	1.55026179	0.667262111	0.696561258	8.354541246	8.396254251	6.269392496	6.096284787	1.027342025	1.065470915	12.20709832	12.23801579	5.018124819	4.469496854	11.25881127	10.94830272	3.542146602	3.5289126	1.094432659	1.002090475	2.864373006	3.050203436	3.987943202	3.873265293	3.15807291	2.74362861	1.009537183	1.003028733	9.732378031	9.403011947	2.834188124	2.829133077	2.617331282	2.585296534	8.754711617	8.836173253	1.246710721	1.106047733	8.175482735	8.214302836	0.680198381	0.57879434	3.301813503	3.27828737	1.728115238	1.503096028	0.340267064	0.271492349
7T93_LMR	3.151338085	3.10126459	5.308048373	5.890017303	0.200006389	0.432545985	1.756690765	1.265247076	0.265555531	0.431217071	5.711059962	4.181232573	5.795386016	3.639854496	2.056320005	3.592740441	3.846908254	4.343593257	0.498808569	1.104955516	3.886194398	3.761388824	4.060057011	3.952202301	1.833939226	1.926669348	0.950248806	1.043591098	3.372482168	2.930245502	3.065917348	3.394082488	3.044000225	3.043229789	7.856950366	12.17526382	3.189520609	3.883027721	0.125070109	0.283862948	0.389476961	0.365527585	0.296596958	0.396209454	3.820454176	3.961298726	0.845450388	0.505930418
8CCL_U8O	0.694630037	0.51393722	8.146132071	5.083019801	2.460558469	2.414210175	10.54007033	9.406439172	0.525745667	0.376237712	4.844007159	4.413995003	13.98276373	12.3179118	13.62108685	13.43525699	3.291698111	10.21649888	2.822767439	2.883712019	17.2521387	16.45060169	12.58765573	11.3250805	16.89287365	18.48767464	3.599292059	3.579830458	1.240894928	0.441598988	2.824148913	2.805051717	0.397176962	0.274832278	0.987729858	1.044166645	0.857414909	0.491131913	0.528485228	0.400097062	0.412700048	0.353147563	12.77888699	12.52451375	0.609409413	0.398803421	0.249805811	0.334281954
7OFY_VCW	0.857430411	0.940401327	1.423674806	1.470058033	0.915333355	0.9263556	5.932647611	6.113664805	1.492859473	1.207126626	1.568963304	1.489580842	1.248299267	1.051352224	4.498368784	4.987757229	12.15361994	13.32210522	1.469365175	1.517811048	4.07320928	4.19636387	1.65476801	1.367272916	12.35284839	12.80102627	1.832355291	1.76520611	4.925555052	5.141603494	1.521707621	1.577041669	1.044114218	0.916204044	1.10635094	1.107667671	5.177403857	5.106277526	0.562074889	0.568359682	0.923578764	0.756401312	1.287635985	1.170104543	1.596932596	1.554894823	0.820604097	0.665951746
8E1J_I8P	4.459351022	4.27303308	4.094835941	3.878551329	5.199538598	5.125334374	4.898193699	4.869834678	2.891172317	2.85017028	5.618686578	5.399890661	6.74750962	6.934894671	5.160477205	4.863581259	11.48917556	12.32769404	6.280599952	6.368671361	4.50937862	4.393254085	6.285069193	6.876157626	6.842530845	7.066320173	5.356699253	5.477707565	6.071588781	6.229628678	6.34406481	6.430339897	1.64522206	1.457883851	6.320514438	6.219060187	5.09107538	4.983878607	5.815571766	5.81597372	5.810892936	5.665017219	3.879956963	3.56693934	5.895513796	5.657978004	3.018481555	3.035894938
7H6K_K34	1.476370779	1.482041766	3.480844362	3.197871611	3.988737996	4.036347881	7.492784551	7.660972122	7.330576628	7.134416472	4.407991742	4.364067708	6.881562183	6.75601406	12.49641525	4.912385096	13.41037407	13.6545252	3.620079875	3.648714077	6.819364375	11.45558697	3.407293179	3.453577936	14.17252808	15.34691792	13.06933938	14.13332894	3.691237084	3.328257126	3.598073164	3.750799745	4.708240054	4.692239578	4.972965802	4.808196099	4.357538605	4.395415067	3.125613973	3.263236299	4.338355631	4.380536369	2.535414895	2.613255354	4.731152131	4.672657363	0.312566764	0.537166022
7QD0_ECH	3.151338085	3.10126459	0.370774184	0.4366545	0.752919091	0.78336368	17.18705386	17.81288519	16.9134707	17.05100851	3.134766929	3.06634038	0.845727493	0.760410954	16.03299072	15.61144089	16.07259535	16.74268352	0.863129322	0.744489757	11.94633355	10.90844311	2.133452544	1.841699513	3.133619102	3.005198817	0.569044039	0.493715376	18.78152783	18.78163776	0.88388914	0.806796842	1.176290673	1.150606957	0.361592784	0.387260369	2.099191964	2.099542085	19.27598651	19.30820224	1.274274046	0.944851411	0.795759197	0.477640598	15.98180619	15.76699672	19.00189448	19.00134169
8G65_YW9	0.325514295	0.14824572	6.051673048	6.359125887	0.191004301	0.167073175	15.08933981	8.786363119	0.214125724	0.187958107	0.218780549	0.195100377	13.13187188	10.0960005	10.08603821	10.94548394	15.61028957	5.913424767	14.03107266	6.393266895	12.49628602	14.76240702	5.563358495	8.97461749	5.347329752	12.87706706	7.619129754	7.52072106	5.582913629	5.419993641	13.56223878	13.85233273	5.407031043	5.341224755	12.42889266	4.630686716	0.340156322	0.147055939	0.315841979	0.180778051	1.067435114	1.051861016	6.719221824	10.10797226	1.432212224	1.423961506	0.369803978	0.201198291
7QZL_NAP	8.553545159	8.60459055	0.242238972	0.372683699	1.262747327	1.223436323	3.68160668	3.578646295	1.769990268	1.76563852	3.13263199	3.064836777	0.751944787	0.60235351	6.672681546	6.984890293	15.15008148	15.71243525	0.712409044	0.794325843	2.189048451	1.577792286	11.51593126	11.66397428	1.075170613	0.668969226	0.41972357	0.503894103	13.25498401	13.57754914	0.761830845	0.704841738	6.791489476	6.697109012	0.485113273	0.536996645	1.236474587	1.210824893	4.307709699	4.421515267	0.468748026	0.35397158	1.14918215	1.013263292	1.959207255	1.889634877	1.288778408	1.225933308
7ZWG_R7W	0.411631138	0.259577317	0.38575588	0.439902113	0.548911144	0.500785498	0.725012573	0.513627865	0.768136866	0.829048271	2.473875042	2.572027791	2.260132872	2.122865736	1.716524131	1.773892226	2.807697931	2.649647689	0.500117799	0.531920075	1.180516495	1.047919415	0.605934697	0.399528002	2.631312802	2.980165042	0.464048879	0.388381398	2.007014054	1.946168116	0.51998132	0.490279666	0.549128888	0.538735193	0.629099204	0.535138715	2.174666824	2.168888734	3.026551984	3.015931575	2.149960857	2.148631569	0.69989834	0.339469376	0.438566735	0.480971728	1.715848931	1.792337097
7UU0_QJ1	4.196155798	4.09005818	0.348094271	0.338570713	4.336714374	4.298449985	2.947800816	3.014230506	6.359968518	6.346118694	3.285400223	3.345663043	2.523675559	2.487287188	1.902117876	1.807057268	3.113441932	3.55853426	0.538806108	0.450466587	2.571344286	2.686578388	2.320581104	2.260370498	2.50335576	2.413966891	0.416199589	0.445388787	2.764995155	2.625060046	1.146574177	1.144417193	6.501626142	6.409173205	2.874324687	2.867448237	1.130816584	1.132829084	5.510768648	5.539294089	0.461694694	0.265252326	1.304544709	1.357573898	3.217010651	3.299404273	1.373388916	1.29300057
9GGJ_FUM	2.960448132	2.960448132	4.135639693	4.069558751	3.538458265	3.417863454	3.399144879	3.304724346	3.245051398	3.108871182	4.508159859	4.67698443	11.54300357	5.258239257	4.518923847	3.370249504	11.70148263	11.99167182	3.880965957	6.750691815	12.34623794	3.116077528	4.589905379	4.545158573	5.90248417	5.81372737	3.900988638	3.687442818	1.491205378	1.602058876	4.018259212	6.770045447	2.299146412	2.49726666	4.401923477	6.028595634	0.784362114	0.730545692	1.048195364	1.269482354	1.338348402	1.412770371	4.086541017	3.820366034	0.851918054	1.424353467	0.220005298	1.054316822
8QK2_VTF	10.46776003	10.39432949	1.804966248	1.79723464	10.68391656	10.80665656	11.96889044	11.69833628	9.191742803	9.356550727	10.79528533	10.79189189	10.6700149	10.78629449	6.999810602	7.167869318	9.014460725	9.25924648	1.967711576	1.900017823	9.68353071	9.92892026	11.36364431	11.17791594	3.834533983	3.818500814	1.399040763	1.403528059	8.847496454	9.093375759	1.987620014	1.953753004	0.704014613	0.709778875	1.188044346	1.227176186	1.992139822	1.801869069	0.359955643	0.493246732	3.146381237	3.176665785	10.79459024	10.91275521	3.143628146	3.195946164	2.083050538	1.921890693
7DYQ_HR0	0.303314967	0.400362243	5.516936347	5.461372266	0.361699258	0.524912739	4.278472773	5.066113732	0.349898059	0.499602723	0.339320688	0.432243185	4.591075166	5.398150827	4.41229686	4.809163581	5.40760584	5.410967197	5.394689468	5.24035283	5.061487263	4.940291785	4.965676509	5.135116978	5.386095556	5.204280201	5.015648821	5.292925746	4.888022709	4.956950271	5.423667882	5.355775912	5.784172449	5.728030952	5.096642968	5.279298501	3.80489201	3.89987263	0.807925599	0.716000933	0.764760349	0.721187218	5.209858894	5.149415548	5.719120946	5.785358738	0.439683568	0.409914807
7Q0X_6PC	2.307701736	2.241978924	2.617631986	2.679243492	5.391079525	5.128237852	3.98416256	3.971537666	2.340453297	2.098302706	4.121128613	4.094434758	3.771256442	2.942380462	4.342858317	4.538207876	4.260953474	4.326424416	3.230670664	3.408812518	2.812926871	2.879363992	4.325234734	2.937815227	4.316146806	4.45649665	3.009529444	2.906563501	1.172961305	1.62701204	3.563815105	3.603774003	4.523404119	4.607729102	4.787196471	4.616946111	2.224523471	1.999312584	5.971667965	5.84204098	2.274934791	2.421107917	4.042950773	2.857744892	3.99388339	3.891575194	1.619773679	1.676256957
8BIN_QRR	0.379614607	0.365035351	0.35966058	0.333077575	0.91296725	0.879494044	1.583954189	1.22560566	0.384634575	0.370445009	0.658256606	0.607145252	1.866503756	1.753732633	0.753477853	0.505757668	2.162625084	2.198084621	0.427073539	0.398821234	1.233972006	0.875326476	1.667191961	1.631077722	1.5035327	1.266025261	0.436027124	0.511484543	1.459826893	1.502130322	0.413367328	0.400842093	0.49824597	0.323450466	1.106790095	1.136928434	2.018157097	1.950635591	0.310494787	0.268278359	0.478775776	0.319072842	1.20626201	1.344225221	1.003372468	0.876347155	0.453261569	0.486331805
8QRT_WP2	1.442332159	1.410132838	1.427290354	1.436842902	1.312179622	1.327993323	2.932166396	2.751984432	0.810510461	0.40773599	12.66130831	12.5196489	9.521966238	9.723411795	7.844958112	8.727276462	13.73253403	8.944574254	7.202763628	7.310885766	6.485017936	5.535368041	3.501260592	3.518870214	10.14256618	10.59665279	6.798857441	7.017775518	2.005145941	1.575296476	7.266690827	7.361565649	2.687194876	2.678321331	8.566501485	8.666347516	7.48182878	7.555103708	0.35102757	0.340478013	1.432489549	1.331907832	1.632439709	1.43503369	7.271901746	7.197181116	2.276577532	2.111893694
7UA6_ETF	1.012214464	1.043192605	0.443374385	0.599598781	2.194624265	2.792015083	1.509141627	1.136203859	1.216540401	1.88489554	1.058118613	1.647765632	4.191676375	3.254029958	6.39964567	5.620667083	14.93560174	14.18408821	0.743437584	0.749916358	8.886866003	3.749195544	2.020797941	3.080488515	3.118874673	3.725350351	0.727163266	0.793695913	1.382967998	1.491329415	0.669849296	0.521975375	0.866770272	1.043508491	0.550612662	0.767113352	1.258579566	0.973237211	0.877493471	1.754061572	1.259897804	1.432443168	2.271853898	2.999805296	0.71388631	1.599991319	0.307696512	1.092873087
8DKO_TFB	2.203602614	2.203602614	6.21405819	4.664817294	0.946422672	1.0684068	3.846792458	3.8503378	0.211695344	0.422467793	0.678277634	0.441401236	6.207349013	5.052547046	2.439394156	2.199708853	5.21177445	4.592346423	5.703833186	5.925892557	3.928843291	3.978612138	4.362870133	4.377042852	3.037802422	3.276654286	0.950154234	1.097464928	1.72986647	2.109448066	7.018102976	7.432440218	1.593116729	1.531070269	0.813334973	1.031846743	3.47474454	3.692627746	0.332553795	0.280637377	0.46102653	0.644624754	3.88228998	3.933728108	0.679106713	0.561229924	1.573773604	1.728107136
7OLP_AKG	1.084891666	1.199373782	0.410043439	0.419950827	4.62709975	4.674381941	1.131310013	1.175475184	1.920702895	2.256171706	4.694996667	4.732377478	1.161600247	1.929778004	1.504887923	1.651722191	5.510936374	5.795725507	0.33117343	0.637766153	2.396289076	2.357001635	1.728481575	1.435685961	0.876844593	1.171308208	0.301513686	0.777840416	1.286092225	1.456212541	0.866758472	0.937847155	0.320015765	0.98747515	0.354801633	0.865765638	4.746563496	4.80553282	1.67256743	1.617411283	0.984543035	0.968647359	0.466555434	0.501924634	1.709168669	1.655423975	0.261391886	1.023127788
8P8Y_X78	7.978788766	7.927664701	4.00881232	3.986896238	4.245847176	4.215865789	6.153888556	6.106638463	0.559314325	0.452669718	1.172652409	1.33916723	6.623684202	7.199319042	2.265075549	2.265615914	6.813720753	6.827525412	0.640162474	0.659374507	15.38500169	13.72199001	0.903352982	0.654301215	4.097867447	4.13489048	4.039440678	3.98692368	5.17887437	4.947947599	0.662574256	0.614255953	7.462565201	7.429229216	0.914460372	0.80911294	4.474801628	4.197683053	7.171499765	7.31843123	1.096997819	1.061059548	6.609928393	6.730056532	0.783184899	0.626502834	0.755197595	0.721041419
8PUP_H2I	4.984189162	4.987545265	7.647107944	7.624020126	8.465759948	8.51404274	2.789805327	2.631708738	0.926876117	1.13522018	6.922730125	6.665299116	5.749083572	5.597564914	2.368290296	2.423448867	2.861979704	2.275614404	3.786595653	4.183789698	4.475989789	4.581997901	4.98395874	5.150174002	6.239417848	6.096646409	3.672872924	3.917470928	3.331626014	3.278474576	3.758974636	4.102930114	4.427052761	4.345868873	2.285717336	2.372532273	2.65895016	2.597719017	4.909321632	4.859319922	3.57452372	3.700866294	4.175517696	4.232607132	4.003779257	4.080307856	2.539382433	2.764868505
7ODB_V8Q	4.598935721	4.42730742	3.335981803	3.360510361	3.142758024	3.269045909	2.779346133	3.119138376	3.22142741	3.235060333	3.668874169	3.500251116	7.643073373	9.726780371	3.79057895	4.409642533	3.178801024	3.127210298	13.19518442	11.31338674	12.196093	5.951736029	2.766782146	2.913137602	2.667007241	3.524982669	2.263893912	2.342140161	3.174714793	3.143985911	13.18699458	10.44988046	6.187150611	6.353715064	3.114305975	3.212470084	1.007465398	0.812274046	3.02292992	3.192940512	2.423171091	2.540235552	2.950479019	3.121774917	2.785890175	2.8548655	3.50192172	3.461731678
7HOC_K3J	4.133376539	4.167148239	0.990247863	1.042216434	4.24793544	4.229117981	5.379913369	4.67078988	4.843247049	4.927185584	7.625876015	7.720889011	6.682098392	5.899496636	8.491861288	9.95304151	14.48396383	9.433780441	2.188834403	1.55059359	20.20911512	7.820951117	5.403166478	5.505674623	6.899220504	8.640007755	12.51154935	12.49252247	2.463114575	1.899349076	7.227406864	6.626340647	4.081824944	4.108020786	6.268523393	6.175314118	3.403866393	3.544672234	4.479069182	4.480501449	4.608722856	4.653781611	4.955734447	4.93295513	4.774385602	4.798779553	1.667377493	1.688791439
7UP2_NZR	3.151338085	3.10126459	1.329245146	1.151810528	2.342670824	2.602806935	1.661631487	1.066247746	0.507563277	0.898084395	4.121128613	4.094434758	5.030274717	4.763420631	5.863185764	6.026250359	3.705001744	3.528235265	0.614146236	0.55287989	5.508990769	5.546510978	5.721412659	5.651039097	1.359515503	1.229329325	1.231663708	0.976613667	5.911229223	6.007377019	0.633458885	0.645124747	3.883648853	4.16809439	0.353469937	0.247133382	5.697013699	5.744985217	0.890265964	1.056370251	5.623389573	5.821813938	0.867774906	1.06534368	2.247474377	2.156589306	0.907659456	1.168814148
7VWS_83B	2.976528997	2.884419876	4.010196078	4.002163166	7.482213774	7.115758385	3.376494423	3.16848113	1.6101364	1.693908797	6.650760478	6.107978874	3.366559499	3.272197208	8.504252399	8.351916343	13.51967768	17.71344772	4.088910707	4.135547794	4.602855378	4.778771697	5.687728415	22.96490157	3.171922282	9.138841837	5.355445231	5.453030981	6.326168686	5.29009771	4.107191537	4.762016864	3.214844066	3.072717627	2.874324687	2.867448237	3.388778161	3.536331505	5.849240708	5.89148143	2.37794736	2.714843597	10.27147034	10.32728454	2.450920872	2.581588212	2.931280869	3.25412353
8X35_DST	1.774276255	1.824529912	1.48745165	1.671483419	3.236356947	3.108838503	2.319921296	1.673712663	1.152677697	1.272556938	1.091677248	1.187092564	1.497938271	1.143824415	1.522133148	1.834196108	4.568377339	3.975251904	6.66195603	6.400037991	3.788418693	3.477993392	1.150787259	1.086471509	2.058007062	1.612427281	6.353405255	6.11531157	2.361739926	1.674368368	6.482118755	6.257045973	2.144503995	1.85360438	7.009356093	6.852005482	0.771868526	1.073634924	1.660423524	1.472242676	0.843553718	1.0626795	1.173905431	1.117163681	1.7327142	1.761384937	1.554646502	1.621044186
8FO4_Y4Q	0.750063556	0.568364613	3.48807771	3.566986968	1.866441656	1.854193794	12.87622013	13.41661057	0.566186535	0.482922237	0.468179353	0.450519941	9.678951201	9.472726373	7.092363207	7.557081303	8.026695685	9.560245829	3.006340776	3.206401822	4.069877536	3.48999989	9.25557384	9.956031764	11.87602268	12.49775745	4.953841981	5.216169916	6.469587715	6.513604117	2.856339398	2.809121539	0.737601362	0.709612528	8.542730877	8.402702243	2.246230641	1.977809042	9.305963465	9.397535629	8.97427567	8.984740026	8.94199977	9.509847051	2.00844891	1.909854632	2.044268431	1.974604673
7VEU_ADA	7.162926943	6.646277874	0.756521452	0.897407445	6.114911723	6.040196035	4.30790616	5.123630206	4.727953822	6.276340248	6.494748482	5.227677612	2.741486251	2.582270639	6.507155203	6.432667676	7.996339232	5.053879089	0.860275694	0.981154215	5.918705355	4.489818635	7.227298143	7.047951187	4.067159457	4.306842636	2.461548306	2.471921891	4.449239341	4.535394971	2.680463493	2.575582821	4.740876659	4.440277655	2.667564661	2.724588011	4.061887001	3.815638281	3.519855141	3.698990368	3.917805931	3.962160049	2.806820492	2.721497657	3.917360651	3.951416707	4.192585431	4.124382897
8DKY_U90	0.379168735	0.213399119	0.257407483	0.335729191	1.325447877	1.439796459	3.927610031	3.905199879	1.32716941	1.326028026	1.327263437	1.285813049	4.722773016	3.713007505	3.92165119	3.719890141	5.488809343	8.552773264	0.407826141	0.223991705	8.458091655	9.507351036	2.748656945	2.682801699	4.903445031	4.492676174	1.773579056	1.843194736	3.933232704	3.907079524	0.76070774	0.738036835	2.143007552	2.104126472	4.387558937	4.540202283	0.804385197	0.398736487	3.931235238	3.968058229	1.14872406	1.109404688	3.993418009	4.070977503	0.717029325	0.629104914	3.886663084	3.931334294
7XH6_JHL	1.429691581	1.408738858	1.36946248	1.333316649	6.081316853	6.133431555	1.393118811	1.165526221	1.896009579	1.848674161	8.934148617	9.018891746	2.236804191	1.985506162	7.321968368	7.412969192	7.290550611	7.323255987	1.08482473	1.180697342	5.540336946	6.253324682	1.289116261	1.168383729	7.127413562	7.41036008	0.969481553	0.966514474	8.42131355	8.553903858	1.019226064	1.182000001	1.684488671	1.66351994	1.447389134	1.44182279	1.773924872	1.746026009	1.7209708	1.734632179	0.962403258	0.859287762	1.486227932	1.414128985	1.991667646	1.921476358	0.795789859	0.67406664
7ULJ_42C	1.361635639	1.057921055	0.238415906	0.256374776	2.539034511	2.515989315	2.728257006	2.739797964	2.583815472	2.626999366	2.452956772	2.366060616	1.114226655	0.713373705	3.270831941	2.99506672	7.142970712	10.04290645	0.462516211	0.680534387	1.657161569	1.520438361	0.329487901	0.454677739	3.025938332	2.877621798	0.283254559	0.518743127	2.773541821	2.806569788	0.339943949	0.383628715	2.830463023	2.814798463	0.31286447	0.363020922	0.307331511	0.436020729	3.685238158	3.744040414	0.525016093	0.785664463	0.180635727	0.367098126	0.447999634	0.680169015	0.321639054	0.355832212
8HNZ_3I5	0.779074912	0.888537165	9.565650783	9.15208449	0.315230075	0.387821499	6.848912019	6.415377677	4.388326929	4.338562275	6.492672384	6.677449711	11.60356981	5.391147628	4.054435211	4.148207348	5.581522776	4.742525087	7.240200373	8.960799104	8.081222477	8.110180054	4.020469604	3.676176173	4.949703486	4.164729293	2.254585135	2.305451815	6.420651416	7.166135403	6.831942268	5.098360113	2.031050301	1.923205203	2.874324687	2.867448237	1.935695748	2.079483477	0.40822315	0.5200813	0.555332415	0.49213792	12.52644332	12.76181435	6.711276461	6.784850943	0.483538338	0.543301914
7P42_5I8	6.710614896	6.667640298	6.735256659	6.86806452	2.361239659	2.365739623	4.783870896	4.770260417	1.438357228	1.436683354	2.291178939	2.361769448	13.42776318	13.50449666	10.48852238	12.54889035	11.78100209	13.10636696	3.045054651	3.152189705	4.05192145	4.557294742	4.758385157	4.84255782	10.99872685	12.44022067	4.996311914	5.181783937	6.300086662	5.957019061	3.48866241	3.504087139	6.601977861	6.567898733	3.678382989	3.824155767	5.482865416	5.492581874	5.896144417	5.968790221	1.783983943	1.790586241	14.11861334	13.29255613	5.928599189	5.853386992	0.316458715	0.243226997
7ZOC_T8E	2.064980315	1.908272494	13.61299922	14.7125848	1.486576147	1.591546084	1.573826738	1.430824642	1.800743095	2.009907336	1.413309299	1.634072327	0.918229561	0.992528892	1.297510119	1.396737156	2.999894516	2.449890828	1.63309058	1.779848639	1.883982536	1.724100076	0.473499204	0.622857551	2.729362226	2.90579552	11.86236836	10.99716254	1.21559826	1.123582656	3.784778669	4.264254771	0.932079583	0.949383756	1.088231611	0.913925016	0.375780581	0.401927943	1.333585796	1.376951316	0.617250251	0.772658895	0.451737177	0.56494074	1.443879697	1.431639514	0.446535265	0.543089146
7DUA_HJ0	4.609266904	4.594408338	0.341901186	0.255221393	1.334656769	1.379044779	1.07172226	0.980516391	1.034346041	0.856013577	0.627232071	0.247810494	1.218113763	1.132358453	2.082216736	1.764435608	11.45224635	15.09969119	0.472000338	0.34427287	1.256097597	0.612354224	0.915950224	0.83644275	9.778771894	10.04113095	0.279244661	0.233327625	4.02215012	4.305984487	0.458067891	0.291951037	0.836307198	0.70242937	0.891625721	0.888295467	0.919600587	0.925767565	4.257430596	4.346405068	1.03079861	0.907048313	0.594622241	0.490416038	0.964634281	1.050295016	0.473877889	0.24953972
7SZF_D82	5.331833353	5.235221583	1.652925429	1.701868653	4.26607515	4.284153605	3.328552815	3.273183071	4.792746129	4.589127957	4.273827959	4.037471197	2.547715646	2.818401076	16.25065152	17.68197009	12.68183295	19.61906932	1.290733834	1.467244366	4.784902241	4.992201635	5.345944243	5.358026616	7.337850246	7.152965159	0.900170251	1.041598978	4.719328774	4.521348116	2.425089941	2.488564283	4.594897896	4.763986436	1.291857264	1.247433756	4.618126885	4.892401445	4.700489567	4.803983926	2.810975672	2.877833662	5.712358461	5.538180133	1.034744225	0.942180243	3.223320556	3.323729172
9FQJ_A1IE5	4.748657644	4.769221772	16.30857797	16.73907648	2.420828133	2.447642336	19.54932212	20.13155309	0.710889792	0.509227288	0.792139064	0.512050817	8.232246672	7.889025173	13.41361665	10.90176423	13.98452711	11.86339396	3.377939897	3.28732155	8.609661373	8.125723923	7.865365573	11.53554743	7.961775697	17.64175514	20.07931239	17.94035815	5.134895088	5.629281355	7.137894501	6.985339156	9.152273217	9.19253551	4.146956282	4.177538516	7.066620657	7.290889979	0.786234571	0.756397148	3.080661048	3.100769674	22.36623205	11.75469493	2.439634169	2.390406227	1.705740511	1.307118419
7LTY_YD7	0.560576268	0.471831543	0.823909179	0.862727499	0.913212102	0.912211597	5.430644447	5.509741855	1.361386647	1.419167344	5.742868377	5.797189792	3.731138954	3.845388376	1.894101002	1.626367504	4.191362188	4.258632512	0.869575665	0.888358629	6.226547709	6.154519402	1.253513863	1.138321909	5.459150028	5.687393785	0.882272732	0.877615283	1.463582368	1.133082514	0.870394633	0.884345785	2.05677189	2.076172865	0.298004984	0.267510299	1.146009837	1.03128915	1.659073859	1.678421179	0.564431271	0.494801955	0.858158527	0.865360178	1.325156233	1.257766025	0.839132949	0.671272323
8V6W_YHE	3.831773575	3.817373891	1.204658925	1.369342298	1.140590696	1.06603295	2.681689166	2.778259956	0.947405046	0.843864446	0.621400435	0.623565579	1.437136244	1.189705509	6.444275551	6.599338716	6.313631389	5.984257805	1.395864129	1.221929457	3.714270866	3.614979109	1.867758083	1.723853057	6.491369146	6.377720357	1.358561477	1.270736171	6.955415498	6.767251024	1.494592652	1.612827624	1.319639059	1.330587294	1.81992226	1.726616947	2.994067428	3.2501422	1.201905783	1.145922065	0.990953891	0.942624185	1.31607726	1.426832364	0.581944661	0.475225283	0.48257604	0.419323952
8SZ6_XII	1.646806665	1.604124847	4.401671676	4.535196196	4.64986991	4.686495809	5.746450961	4.872887045	3.219074265	3.141260638	6.912175256	5.303758887	2.779803483	2.489334649	8.489101288	7.708076661	6.260324756	4.636455997	4.430263465	4.410491335	9.65757027	9.913612935	5.350549826	5.077046973	2.50186495	2.627065997	4.429725626	4.508097999	3.779134716	3.76832777	4.556706058	4.671420153	2.210354701	2.060502893	4.447348388	4.581591644	1.892989488	1.911737554	1.961773851	1.654878503	0.818574486	0.887597735	4.591680161	4.624162223	1.865075706	1.819205346	1.011792031	1.267440495
7SVJ_PGE	4.441783609	4.452600372	9.137073224	7.990606984	4.266088489	4.318369694	8.072033264	8.086968902	4.179475298	4.307157604	4.179962332	4.24697149	6.549603758	5.534570007	6.214318079	5.808892444	5.61454848	10.52236262	6.447593188	6.405106436	3.977113609	3.464942079	8.027790533	7.572777846	8.437892927	8.081438544	5.063560157	5.076983133	4.321749724	3.884694031	7.138099698	6.545508304	4.187936005	4.209977449	7.972881504	8.259044701	3.306631201	3.588829793	2.515645903	2.438937063	2.841398935	3.034443173	9.592510341	9.704647709	1.816010336	1.650430041	0.901318889	1.040552048
7NGG_U9W	6.86636321	6.869799238	0.391345168	0.383633618	1.136914529	1.141242138	6.947654631	6.929695795	0.447101275	0.39218103	0.509243961	0.458343073	7.103138522	6.856679619	8.243666033	8.894237254	2.91143538	2.532129628	0.504433701	0.507652438	7.06149628	7.075252505	0.751142548	0.550803797	6.996343717	6.959268517	0.42763633	0.437843993	0.843772592	0.635962571	0.504133985	0.460962268	6.923171331	6.922688001	0.47705048	0.394330582	7.044896609	7.050832889	0.322695087	0.215138237	7.077531346	7.103188087	0.51252172	0.203191376	7.043323745	7.050071496	0.757285178	0.430526205
7V0H_OUO	4.385459021	4.19757714	3.963164952	4.202255011	4.865938525	4.89600548	5.000510861	4.901090224	1.67010467	1.693761115	9.492553111	9.771940547	7.966653362	5.018552565	2.137678876	2.789239111	3.627959054	4.168441257	4.319485305	7.383280174	8.61196591	8.624283427	3.764943951	4.081197457	9.332613333	8.817077089	6.728307321	6.80475544	4.127067283	4.557429613	6.945622768	7.528327588	3.306291548	3.410858684	6.679862087	15.18463758	2.253412849	2.675033753	1.870008379	1.805366472	1.015905831	1.144486492	9.325713982	6.28521849	1.140594186	1.226819891	0.713731875	0.77767006
9BRX_A1ASL	0.504375781	0.6142759	11.85378672	14.07261646	2.585102369	2.667852477	10.35198899	12.05472887	0.371686275	0.527464819	6.175525648	6.195667606	7.428658542	11.61666813	12.48425138	10.97482122	11.22666487	10.12416206	9.81149203	4.521386854	12.85659842	9.978861345	11.06184903	10.9726792	7.588155084	12.1765648	7.851996972	7.929881176	1.800994549	1.157274145	5.458146378	5.128422162	2.286517682	2.381780515	13.68970024	13.99814527	7.977707732	8.030868317	1.900490715	1.988914866	3.065321127	3.083860542	10.5976393	10.27857822	5.667563301	5.714732312	0.528634947	0.821313678
7SI4_9JL	6.734450851	6.746355155	1.484907911	1.494245925	2.131201232	2.036401372	1.208610437	0.977934851	0.456401744	0.422610577	1.527595087	1.530022227	13.74684908	17.40394184	1.945423868	1.501852417	3.422002654	3.495642451	1.52742605	1.55165564	3.870827656	3.56240467	1.846077976	1.774443976	9.317983443	9.992911078	0.440173576	0.445681164	3.927325416	3.749892272	1.761783251	1.777080047	1.569759974	1.551070823	0.478537244	0.365791834	1.092860432	1.004084214	1.578546326	1.558205629	0.588568875	0.501861509	1.551370672	1.466343989	1.604095769	1.55695175	1.174290143	1.039235077
8HKA_UB7	1.798363507	1.594586854	0.261787255	0.466073352	0.793474847	0.678350363	1.398528139	1.096077958	1.489390643	1.605281135	0.252062823	0.247490981	1.24288938	1.046833533	2.238058264	1.871173801	3.292869348	2.050357009	0.391352096	0.415149605	2.853032722	3.45706671	0.594215469	0.669070331	2.795028585	2.478687735	0.217007951	0.418208008	10.89161758	11.48162169	0.454696816	0.298629956	0.153124598	0.44409771	0.675412712	0.529657638	0.671141781	0.47546232	0.429685943	0.299468585	0.599014991	0.27114131	1.104607512	0.793325904	0.476066494	0.254693869	0.36554449	0.45742059
8I63_BR8	0.570881349	0.365049284	2.730515401	2.764968939	2.791794186	2.708350663	0.359391079	0.24384717	0.471066049	0.330974898	0.65356807	0.375313211	2.754920251	2.759207655	2.739839782	3.178287361	3.779050776	4.015197794	2.679930971	2.67523324	3.539067523	3.551102811	2.773750408	2.686348707	2.034406615	2.689827011	2.691146718	2.714077821	2.793274002	2.686022583	2.688656005	2.687291281	2.731379257	2.694067735	2.686325885	2.70864995	2.703695515	2.677485676	1.069833674	0.981850589	2.68930565	2.685159875	2.738420868	2.686887532	2.795337392	2.690680266	0.449072048	0.404362899
7Y02_IEZ	7.706143149	7.673753418	4.195704662	4.22245459	3.324916741	3.349098702	5.723330551	5.22948091	1.597660111	1.569364379	8.241908589	8.307884051	1.669385244	1.43006188	4.449706283	4.336539063	4.936705372	4.658937728	4.403068799	4.367606791	4.267999188	4.232561297	4.133253889	4.121374006	5.568969064	5.051900743	4.263155166	4.239204558	7.217579256	6.93496057	4.524835643	4.404668665	7.848453597	7.920242406	4.219157236	4.250916362	4.730201943	4.731853185	6.783512322	6.84982738	2.611296627	2.628617553	4.651705344	4.65505249	3.980190765	3.92026854	2.578390282	2.614497377
8A8Z_LDL	1.285115075	1.193430703	1.32683796	1.562136618	4.307546484	4.238192462	1.655384454	1.544519383	1.458357834	1.379824925	5.009826811	4.977716795	1.650306005	1.657441938	10.74597889	10.27712301	20.8211879	13.98292986	0.927062004	1.01089303	7.128131945	7.741653352	0.987838246	1.03404931	2.203378847	1.707613969	1.389399311	1.459339136	1.777582701	1.312908781	0.956184335	1.026084216	1.137898688	1.026606479	1.107944921	1.138885941	0.586525996	0.576615783	1.295122863	1.246810726	1.441566746	1.260567518	1.674405728	1.671970423	2.897019426	2.832594207	1.526801335	1.592372048
8G9E_YUT	5.156094263	5.400281119	5.663828284	5.713331263	4.164706718	4.135355236	4.099614542	4.042915171	4.678940865	4.650148527	7.379860745	7.406469741	7.75705826	7.87615537	3.14715808	3.154370983	3.897987446	3.879100123	2.97998632	3.095257139	7.548647324	7.760661682	6.502208069	6.778923107	8.848077062	9.231889485	6.030687848	6.165957581	6.753030616	6.569275754	2.594548096	2.683614359	7.002273971	6.986657956	1.132299686	1.143049282	2.415352833	2.386060474	6.643332843	6.76844561	2.302907208	2.265731427	6.620158014	6.620119175	4.257026022	4.057175165	3.150077094	3.065316032
8JDB_UIT	1.712234072	1.664518486	16.77942421	5.078221322	4.012787503	3.928495502	6.704149769	6.740808252	0.936367197	1.271089664	13.0420811	15.26960358	2.560064096	2.065792281	4.997275914	5.044916456	8.340069951	7.634256589	2.005577386	2.122019758	5.83075902	5.546306861	5.938840015	6.062579075	5.075001637	5.475893839	1.829565842	2.068134309	2.68892283	2.60814142	2.097106395	2.138637816	0.921000371	0.970958012	2.294777604	2.434263326	3.64333075	3.821408679	0.536990155	0.364624936	0.934396881	1.120401174	6.855995332	7.02113564	0.983066157	0.93790334	0.406787966	0.938691686
8S85_A1H5R	0.574420309	0.513781601	0.182014932	0.241921158	0.338558031	0.339045714	0.577284918	0.220910606	0.478037801	0.264549916	0.478618005	0.274287206	2.475354714	2.54159859	1.484787112	1.254014551	6.858426047	17.42149702	0.236673116	0.250159425	1.071374725	0.874407703	0.321021718	0.200972656	9.508234304	8.230176846	0.221207588	0.286650915	3.579036083	3.63270602	0.210109421	0.286273196	0.32409643	0.322423734	2.151366646	2.167226453	0.38024289	0.294733771	2.466274446	2.548034266	0.376979253	0.325955385	0.364573389	0.174758516	0.445746679	0.280348788	0.198709088	0.275460366
9CBK_A1AVM	1.055931302	0.759717853	0.647195071	0.761725817	5.543008652	5.609629121	0.722455342	0.666419848	1.773681951	1.824811314	5.391557837	5.479947168	1.129189915	1.127082757	1.985164911	1.657378999	10.65142748	11.68835552	1.17294244	1.249941456	1.679306897	1.369545373	0.772626329	0.73853339	4.47757943	3.816008139	0.533675743	0.661048541	0.526049107	0.789988983	1.177940059	1.163729067	0.741623198	0.806352011	0.569142634	0.676609442	0.444382972	0.476958895	0.251202359	0.771124487	1.029486755	1.159957496	0.540383266	0.643070973	0.909609019	0.826124155	0.377208207	0.29978421
9AZX_A1AH3	6.21508273	6.207721559	0.227964044	0.3123103	2.079392378	2.062067455	2.651424976	2.954523691	1.176964066	1.134264611	1.158399039	0.847086538	1.310907426	1.444635522	9.230852089	8.581514733	11.84778637	12.42484919	0.443358189	0.454837021	2.216650232	1.83147344	2.280400953	2.279857679	4.321568356	3.357977445	0.272612059	0.439363695	5.273387276	5.048864512	0.46643261	0.435854883	6.402658438	6.369659331	0.301784733	0.413976807	1.174133164	1.158106268	1.793702614	1.713140196	0.563942797	0.532066054	0.882771221	0.574519161	1.635961909	1.705127231	1.435762562	1.370742169
7ZWL_K43	3.151338085	3.10126459	2.745064679	2.816146646	2.170624894	2.165195238	13.72848835	13.97693553	3.279363439	3.289876524	1.043974987	0.753358148	2.745626332	2.82255089	4.456470177	4.522569543	6.276859275	6.437085425	0.834630089	0.949335032	3.724923153	4.463070829	3.635442391	3.031738839	4.663112523	4.498986277	1.434605416	1.563390816	3.972321079	3.534384217	0.912010773	1.061311034	1.459769781	1.472321671	2.417066315	2.524561106	0.891644556	1.016699997	3.67474671	3.773581906	0.893152427	0.699261692	4.637073113	4.732572786	0.714650455	0.450535234	4.920268126	4.465995836
8B2C_OVU	1.72681254	1.459690106	0.46620067	0.680524829	2.715752778	2.740939472	0.743385435	0.412783035	1.968140509	1.884110974	2.650814925	2.780303268	2.40240335	2.309154502	1.912051856	1.359680721	3.722598642	3.633720754	0.488568931	0.85072933	2.376955297	2.075979622	0.743866717	0.293639153	2.376607751	2.4048064	0.337659395	0.278368154	2.236407975	2.308489648	0.556657811	0.672532665	0.561766718	0.51962526	0.416739564	0.579049045	0.491471693	0.510940465	0.240363465	0.260408388	2.115878735	2.10701416	0.855368274	1.023681339	2.371872041	2.180600733	0.685175491	0.46663992
8BSD_TBN	0.658021964	0.648995168	0.584718552	0.636881096	0.571582031	0.651561929	1.242087335	1.196289272	0.623002346	0.41910749	0.623291355	0.444373339	0.503763119	0.718339783	1.803655836	1.552482125	4.067040499	4.361672824	0.781406301	0.953249377	1.360678821	1.508994744	0.570250257	0.40871239	1.140378544	0.729856748	9.703253512	10.49756215	3.621262848	4.033092643	0.852785702	0.942593312	0.645529506	0.594248395	0.637488272	0.64370272	0.412540054	0.431371782	0.574349555	0.664126742	0.704225283	0.537326454	0.424941044	0.455025422	0.915561383	0.852421526	0.830917341	0.787739617
7SIU_9ID	0.675568718	0.675568718	1.214397377	1.291966086	0.87580411	0.893317018	1.528793962	1.147154318	1.027270225	0.867199269	3.19105888	3.048590163	1.207452005	1.374699215	2.481760219	2.144881594	18.17771452	15.89746126	1.418018979	1.475994519	7.563649848	7.683613506	1.371454379	1.120248305	21.68626643	11.28090108	1.208588363	1.29130347	1.27264372	1.020101939	1.534841813	1.551073314	0.528546823	0.474890884	1.349847679	1.303386869	0.903776499	0.967683056	0.415322049	0.325573794	0.948087443	0.86302525	0.908501547	0.528382766	0.579373952	0.32613105	0.910743177	0.940171895
7V43_C4O	0.335805178	0.33094963	3.761560576	3.774415141	0.169541293	0.136242385	4.735441295	5.248361019	0.606808303	0.150018616	0.539052873	0.258457704	5.051413765	5.235577291	5.384833688	4.399913602	4.089612797	4.458574557	0.312764686	0.230853582	4.181637297	4.306648271	5.094349111	5.160796826	2.477708501	2.223945483	0.366174622	0.389130926	1.534365905	1.311585072	0.522479713	0.461693238	0.299432826	0.256244524	0.540773155	0.507404091	3.523635205	3.571483868	3.466092388	3.478335621	0.373307198	0.178953737	3.69628769	3.79988676	3.580642388	3.507901319	0.267276554	0.156414601
7X4C_TLA	2.927077009	2.858215884	16.4151571	16.97869408	2.012946964	2.251368571	3.657936473	3.71298428	3.080022114	3.162077821	5.506704296	5.338765063	5.246634649	8.771118242	8.496595278	8.037701289	6.469923359	7.250206889	16.37078915	16.4699497	8.7308961	8.996937308	4.716642039	4.610490313	8.746284432	6.872329705	10.03856204	9.772341238	2.074995081	2.27994991	16.34113704	16.90892337	3.434993328	3.238780698	8.550330848	8.093277148	3.068757396	3.0838554	2.124778507	2.112282007	1.33072621	1.495956147	3.57344652	3.482852447	1.873813863	1.955721739	0.542111599	0.444588039
8PXH_TAU	0.880996998	0.849533881	0.182132338	0.451688432	1.878497462	1.896666756	1.907279993	1.238084319	0.91911106	1.009006313	0.987090313	0.697913126	0.956909686	1.113651878	7.738557065	8.131794316	3.454494509	6.452871317	0.576040428	0.7538234	0.993286881	0.997473854	2.177565242	1.892810905	16.17829083	9.224871795	0.289309548	0.412551064	3.176566854	2.610555842	0.552967395	0.732023362	0.402724709	0.709928393	0.113356297	0.621117884	0.822193975	0.970189934	0.661726019	0.66197832	0.722318986	0.862994264	1.082814714	1.113452217	0.797996611	0.750926092	0.987507691	0.677866274
7PRM_81I	0.666286097	0.603765324	7.569061052	7.35274979	1.23842555	1.287987492	1.772021973	1.166002972	5.919409323	5.922305252	11.39157409	11.55803774	1.871292631	1.566286441	3.221862123	2.884152097	4.354324503	3.980020075	7.661835342	7.724497918	6.410196079	6.234374191	11.41259496	11.66529557	2.020326954	1.159307513	0.696239934	0.715962268	9.150268228	9.106280257	7.966535287	7.8938344	2.554822077	2.42084853	0.285978019	0.376381685	0.424018877	0.445160094	0.127123706	0.279105323	0.826608274	0.600985672	0.901440186	0.591100779	0.628383689	0.432173531	1.079117327	0.474486093
7VKF_LGC	6.16440408	6.260667217	3.636245745	3.654785843	1.22181119	0.82059382	3.869340679	3.898709577	3.465583006	3.501377273	6.111975492	5.794623992	3.767308044	3.617329051	4.480319114	3.888063031	5.908651779	2.561162702	3.45918833	3.455461173	11.85831307	14.22793187	16.07476829	10.66916572	3.283995072	3.313980509	3.584091669	3.65700833	1.521468414	1.467507817	3.52403192	3.632722837	4.771889567	4.803840597	3.610675905	3.594841182	3.70030359	3.589608351	3.494352616	3.527316278	3.506804474	3.530873506	3.289419973	3.166808074	2.64977125	2.678782549	3.539905531	3.558579526
8AVA_OVO	0.483162912	0.294033973	0.343950169	0.271754523	0.232382738	0.23098873	1.212699225	1.049833738	0.282144602	0.179180103	4.121128613	4.094434758	8.203982653	8.637082822	1.547671328	1.186102378	2.945679918	2.825615219	8.037785341	8.083394392	6.618454377	7.816157602	0.500817316	0.261981137	7.920668335	9.040135121	0.381302613	0.30196527	7.498217097	7.592693651	7.855741626	7.889557103	0.395805642	0.301938071	1.061248482	1.039564933	1.164357453	1.024575439	0.198709264	0.215082628	0.380217913	0.22719765	0.75833713	0.31698679	0.43978407	0.206599071	1.052518848	1.024594726
8FH5_XXQ	8.534559534	8.630363148	0.287908227	0.531446368	0.252541768	0.32321908	4.198286131	3.990912491	0.900131483	0.799417108	4.345950747	4.336248783	6.632885548	6.598246884	4.575341793	3.733421799	6.268824791	5.945281339	7.84480233	8.025995377	7.301766332	7.502071779	5.705754706	5.682842638	5.157312429	5.023755828	0.350870398	0.427253829	7.687798376	7.236785181	7.830448248	7.962226841	3.044000225	3.043229789	0.511911975	0.580569738	4.238846289	4.408404543	0.937574797	0.772835216	0.873760058	0.841730506	8.01807493	8.26144782	1.21926183	0.963658183	0.478442961	0.440894101
7ZOG_JE5	7.596359716	7.416368776	12.88759228	12.95728583	7.647426563	7.540910015	14.08462561	13.83643355	5.193669372	5.263250246	12.56924835	12.561972	12.53514463	12.77965122	9.710645043	13.26346204	10.06158005	14.63343971	13.9625847	13.9139363	10.6162384	11.25140218	4.589905379	4.545158573	11.43001309	12.33170379	7.54127506	7.679683682	12.36573562	11.65256403	13.55133253	13.28611511	9.874577204	9.875264689	7.298716101	7.217472861	3.424112988	3.070982078	2.489824223	2.500526289	4.070225102	4.197969652	11.06681691	11.04741841	2.657036434	2.614171142	1.393356823	1.225197079
8VKA_A1AB7	0.995823352	1.0166448	0.822293505	0.769551166	2.267940767	2.31959708	1.654038466	1.169446467	1.364629897	1.255009168	9.397422484	9.388118005	8.098962792	6.226005231	6.301564707	6.732687223	15.6033558	12.36640196	1.825876625	1.868078747	6.126599722	7.649739063	1.51838471	1.13039554	3.731034728	3.740491591	0.907722498	1.082217241	6.910400257	6.909157575	1.668462374	1.524700656	6.910474561	6.781844477	0.874740324	0.663389333	4.025941236	4.104139554	2.489824223	2.500526289	0.855879439	0.860603656	4.297947674	4.39167729	8.253170738	8.319982558	1.01173153	0.985946211
9C1W_XOO	1.649797764	1.840237527	1.12725819	1.075715963	6.460689159	6.482359796	11.80193053	12.23505896	1.684324546	1.797034677	1.657100509	1.615462711	8.276001081	7.794135902	2.44417208	1.879159676	7.830180629	7.211545755	10.34972614	10.28950217	17.64751561	18.41268079	1.566462313	1.210816144	11.70404272	12.56708214	5.973284336	6.054117861	7.892867439	8.144952236	6.17118372	6.195467147	0.832493222	1.134411716	6.043602854	6.090875847	0.909788922	0.826985521	1.941614468	1.91309764	1.203873361	1.134847603	0.851010025	0.989220711	1.131633488	0.970911541	2.711794361	2.054167534
8JKR_U5P	2.30709166	2.360122242	1.212314382	1.131595983	6.19403852	6.168278004	6.611923199	6.113396118	1.619576846	1.332510014	6.60562249	6.58894316	1.062742641	1.041004279	4.76063854	4.909255347	5.486613533	5.568945558	1.32937944	1.278040702	6.618102307	6.287615501	7.169607283	6.992586827	1.171364948	1.117529835	1.058171565	1.216828474	2.050005505	1.653888719	1.10343909	1.168747049	3.692623001	3.690807586	1.255082166	1.296268641	2.384493337	2.860071354	2.331719587	2.366389133	1.396437419	1.454102915	7.755476346	7.728708822	1.083727426	1.227117172	0.626918143	0.601223004
7ROU_66I	9.219589022	9.328326777	0.503277552	0.674400692	10.64897424	10.67255503	10.56043802	10.68140407	2.154180972	1.951695235	0.907563301	0.816303682	1.226916157	1.137203083	6.213055406	5.909275875	11.22941458	10.87494976	0.885593676	1.01860139	2.842109071	2.725274942	1.988109406	1.830017842	1.533098779	1.321830297	1.036458016	1.240571081	8.592794919	8.66639331	0.82217264	0.825916894	3.716370559	3.717776622	0.833774961	0.989767199	1.209975014	1.062074984	9.684020831	9.781862705	0.873207278	0.682623633	0.775494974	0.725863419	1.434784617	1.13663698	0.860435671	0.698786232
7E30_CIT	3.718876369	3.57560641	5.943747311	5.520640512	3.587466205	3.527439611	1.606295934	1.287800837	3.091041401	3.1173676	3.367002365	3.366150534	6.911572515	6.323703952	5.228187155	4.384514533	6.673972467	7.206740306	4.246566319	4.24634508	3.468794621	3.569716894	2.931265589	2.921135511	4.735038727	5.449844599	3.440735471	3.57839834	3.166385723	3.338136025	5.028012247	5.374036809	3.922022392	3.95765351	3.491743101	3.661703628	2.829689632	2.857825241	3.043647088	3.112348892	3.238502157	3.286315365	3.811138165	3.976669166	2.247474377	2.156589306	3.110141831	3.183820686
7BBN_GDP	1.177683754	0.873599038	0.152636121	0.286193848	0.917804872	0.691998	1.395013255	0.809950235	0.762482859	0.677671199	0.909744748	0.939083857	1.887828623	1.892298426	14.40839943	15.50634653	4.472967779	5.421030779	0.260838148	0.372819583	1.669481193	1.496411866	0.753266829	0.573327263	15.71099404	12.62220781	0.167812963	0.355233949	2.354863224	1.717714866	0.288173515	0.429910276	0.879493086	0.737323278	0.589853636	0.63709831	0.957120261	1.055805987	1.842505699	1.636609784	3.124051344	3.141284445	0.860615178	0.760067487	0.591797696	0.303614497	0.758449256	0.40347252
7N4W_P4V	0.779864132	0.753929925	1.408810661	1.334365095	8.061461993	8.090784572	8.362162292	8.234745752	8.055487343	8.059130003	2.629196609	2.717767325	7.790240359	7.799496043	5.723971832	6.322892139	6.162308988	5.951929557	0.916422371	0.894008794	6.005348613	5.988169659	1.969868966	1.755046708	3.685546236	3.70063751	8.241756424	8.31931779	7.757555428	7.786989395	0.946971034	0.953399882	5.480754976	5.48940856	7.697615411	7.843809922	7.949930682	7.952260291	0.331358438	0.302307616	8.232796732	8.222035672	1.623220267	1.368343498	8.254691614	8.281029764	1.160644783	0.780976079
7OQN_U	1.972192626	1.931188427	0.163279535	0.345861652	1.710180677	1.693935203	1.018130413	0.843963865	0.894871355	0.839888811	1.650483339	1.656843782	1.442689499	0.740957432	0.683443269	0.780882175	6.934775078	4.732266923	0.28914211	0.326919985	0.863988047	0.825477287	0.62967082	0.693322534	1.860123911	0.830588335	0.181694322	0.333373947	6.134080015	6.442865227	0.317405147	0.482745285	0.569362076	0.682578806	0.20491112	0.608099589	0.258214988	0.286118312	0.416375798	0.504911814	0.887277933	0.813064187	0.415062515	0.569098472	0.785595461	0.653115847	0.538173102	0.303766604
8P7H_X3B	2.345765956	2.633412269	2.290601714	2.313845026	4.903454202	5.262531744	2.238908199	2.291146849	2.345231084	2.554646966	1.907764806	2.287838551	1.930130135	1.241027503	2.784105316	2.835101894	3.18997574	4.027588611	2.786723228	2.809738257	2.403856727	2.574882374	2.120173273	2.278573762	2.333391739	2.484815991	0.673924743	0.74692319	2.548210146	2.551872555	2.555167314	2.534033589	2.277544059	2.489708122	0.510369811	0.619470746	1.694605452	1.871488249	1.644113694	2.340584487	2.345367556	2.736313224	2.95655034	3.498071007	0.744115296	1.539211527	0.53130449	1.353566927
8U2R_WTA	1.224054752	1.162700679	0.155107884	0.397258802	1.340172332	1.256568964	7.209834336	7.018817837	1.102096142	1.070058589	1.15531523	1.179372806	2.659968438	2.659968438	2.438077303	1.470731066	13.07172697	13.46312366	0.384347187	0.538133575	10.18569097	10.56004928	0.965435082	0.531707222	3.027618253	2.460378008	0.334488714	0.421162512	3.419270507	3.450058839	0.442789012	0.576897546	1.775746352	1.803293762	2.874324687	2.867448237	2.312477561	2.272297946	1.003188201	1.091742449	0.484243773	0.479785244	0.685866703	0.690559123	1.225201349	0.975832362	1.850546797	1.95820115
7ZTV_DHT	0.449041421	0.256199837	0.111181809	0.29266404	0.122163045	0.148343623	0.484011711	0.37213526	0.520437779	0.149122803	0.493454297	0.161731292	0.779413498	0.722134134	0.604879644	0.177328801	2.717195724	1.126904173	0.150332988	0.250836487	1.349747908	1.431530267	0.665352085	0.367123414	2.606422672	2.680666098	0.150513801	0.269459424	3.458897892	2.587081746	0.164195772	0.274150895	0.226574751	0.184242298	0.180375991	0.3170355	0.217229446	0.243556689	0.151035868	0.274788683	0.472741295	0.149220264	0.495822271	0.300490011	0.40888461	0.167346337	0.371215952	0.320702838
7MWU_ZPM	0.34946511	0.610056798	4.358151334	5.134082195	0.900585445	0.455204853	3.1909039	3.874745629	0.638156304	1.0574675	0.621672169	0.60254788	6.152147365	4.730902338	3.361865116	2.907580714	5.135726762	4.06877094	8.122412102	6.47833667	10.19951263	12.43649563	4.641536515	4.131784534	2.813993608	2.694589047	14.61784301	14.74594233	1.978206601	1.390176518	6.560083706	3.395619711	0.390140293	0.384803388	0.492209489	0.787825897	2.942229372	3.142710908	0.238049392	0.428622185	0.544865613	0.972345164	3.753371674	3.715351131	0.634317716	0.413352658	2.939574611	3.125782968
7Z4V_IB5	0.570040187	0.454696334	0.560441975	0.627293784	1.152337691	1.224686465	1.97719414	1.907799634	1.204251864	1.17074229	10.0776755	10.17391055	0.961700919	1.149292545	3.086109935	2.885745789	2.037371338	2.418340753	0.683703639	0.605220423	6.67855302	6.341148892	0.803886583	0.942202303	4.8585185	5.128527973	0.486299891	0.440059228	4.408408471	4.810454824	0.603420281	0.508202955	0.647839509	0.532700445	0.440574296	0.387940026	1.503821312	1.498974253	0.687623004	0.842824433	0.668645742	0.452189528	1.091121503	1.222661315	1.439641316	1.466631431	0.781911682	0.668426147
7V1C_SFG	1.168599022	1.183468263	0.145570828	0.325721408	8.784417797	9.077077646	1.44692533	1.446480467	1.50879602	1.467045225	1.572205787	1.510501533	0.494237746	0.441148553	1.569429213	1.503917553	2.914543527	3.404917982	0.237360153	0.386482638	1.701453252	1.658513811	0.735062393	0.558936977	0.647910162	0.418290914	0.247085908	0.484613956	7.146063374	6.960662955	0.206605499	0.231496778	1.286804155	1.326861359	0.219091401	0.370549909	0.404213998	0.408522433	1.076007451	1.154191031	0.48321833	0.382824723	0.377471953	0.309582999	1.716976928	1.760943086	1.088363312	1.160158836
9BYJ_VSE	1.448752419	1.422317208	0.455746381	0.635283336	1.03109059	1.027220274	1.646700885	1.539455765	1.094629202	1.141384073	1.534121763	1.467945785	0.992611551	1.056455657	0.872409342	0.710335242	1.181584147	0.694364963	0.35098504	0.466415748	0.942336705	1.007254309	0.926168206	0.904389764	1.644677856	1.320654382	0.368515694	0.539979574	1.80125087	1.794904709	0.347683534	0.431210396	1.037446066	1.091733264	0.324326255	0.479469928	0.559242529	0.568728322	1.332545378	1.407320126	0.729734495	0.730781646	0.653952997	0.591539253	3.187650344	3.099847982	0.869629871	0.849704597
8U5O_NGC	5.061343885	5.055780798	0.229665715	0.409052374	4.70098801	4.885321984	1.26864359	0.606212157	1.260851729	1.270075476	5.032483378	5.083287089	1.260870256	1.320643229	1.546750845	1.441519744	2.384163689	2.13485068	0.899605761	0.672823204	2.058812984	2.174541324	1.042318343	0.951702625	1.065437341	1.068126761	0.648841037	0.701515209	4.857255891	5.049122443	1.044913423	1.195043129	2.810910661	2.716370363	0.635028164	0.8075738	0.688432768	0.832370565	3.715241083	3.611558075	0.998316008	1.021957273	0.998011577	0.641058088	4.953997501	5.049055906	0.675111414	0.480934549
7NZT_V14	1.511943036	1.598663913	2.170488145	2.215002832	5.030316842	5.132497119	1.256767041	1.217674545	5.270358315	5.357251944	5.157691766	5.21344215	11.60537575	8.687047359	1.310949052	1.284860264	2.615204052	2.268368969	4.659708887	4.728641703	2.226483677	2.554944934	1.131407649	1.09517355	2.125219549	2.188935064	4.602610456	4.696824537	1.812936076	1.665329588	4.625338505	4.714311874	2.727612975	2.691397266	0.790906965	0.701667883	1.658507832	1.605233209	5.038953999	5.11672331	1.92218363	1.997346335	1.339562303	1.423064169	1.443132983	1.367580318	0.646512844	0.673929393
8CE3_UE0	0.915601176	0.915601176	6.33408952	6.754675223	3.968882973	3.988398904	10.82591566	6.741161388	1.465529541	1.4439683	4.153910206	4.189533483	6.286840401	4.857841996	8.916361935	8.582833879	8.658523986	8.894285173	3.377939897	3.28732155	5.477883792	5.920423076	17.73897243	5.797789216	9.780850087	14.78171335	2.074134512	1.935733554	4.138150146	3.966181539	9.049628217	8.766518317	5.15908298	5.099910451	12.51734652	10.88888997	4.675800096	4.807147488	4.879090692	4.909646761	0.930016553	0.896565596	15.59237163	14.60134977	3.725313266	3.569076707	1.248763694	1.274866129
7QLU_PG5	4.685753114	4.674174614	2.093706788	1.947738818	3.476769859	3.56005773	9.327830867	8.907766892	3.489420515	3.562154903	8.538166291	5.398587207	11.27475419	5.779527896	2.958224177	10.13825552	16.08657541	16.44222919	8.486155473	7.376014758	5.35186609	17.75484053	13.61987944	14.29627998	8.99217921	14.46327473	8.677007588	9.367825352	3.704690759	3.460535245	9.613198601	8.703914366	5.540339898	5.551817506	0.858405676	0.869928525	4.06155926	4.060702828	0.905319891	0.876172692	1.443774152	1.236070541	9.832610368	9.950684137	1.525379083	1.361671124	1.317859084	1.164927441
8OYQ_W6T	3.845992965	3.777564772	0.191058865	0.239388579	3.622776861	3.540178495	3.249757622	3.275564461	2.176757086	2.090690708	3.591106224	3.531608803	4.722563285	4.63918992	6.967856101	6.061911055	10.70606925	3.386946386	1.153452147	1.144519752	1.485536662	1.060739535	1.561528478	1.55901627	9.383697414	9.736122755	0.224188817	0.354344783	3.60036333	3.422314221	0.702428537	0.740331784	2.806579661	2.642091736	0.743928541	0.677649164	2.068128144	2.064388273	3.545170818	3.630686662	1.25151477	1.023073252	0.483626654	0.168335812	0.311031672	0.217752702	0.338700615	0.225424999
8K62_IAU	2.657772499	2.671274193	3.28697057	3.414898049	10.67989581	10.76432481	5.344017771	4.748708285	2.335402093	2.363561461	1.017634093	0.939721228	1.383179478	1.810503468	5.59831283	5.168975651	14.67316593	14.28286941	2.815556473	2.987225447	4.878105671	4.275089011	2.263835138	2.24632018	12.47947984	12.17817278	1.634553546	1.88693561	4.685804037	4.096689802	2.854255111	2.909697405	4.440209035	4.403760458	4.312059186	4.369541183	2.874977076	3.01954223	0.936934378	0.995339224	1.234543986	1.042589851	2.64251586	2.530093198	1.953781415	2.194605661	0.480637809	0.826274059
7LCU_XTA	0.636729216	0.5302634	12.28910636	12.43761765	0.919099595	0.918020161	10.92850649	11.22589035	1.426014837	1.386593034	10.13285901	10.260965	13.80849824	13.68155236	9.792699449	10.60051835	11.20125173	11.72207118	12.24989714	12.41333154	10.24405333	10.4091597	10.26033994	10.3822135	13.36517245	13.13821873	11.086762	11.12942989	5.383030775	4.925508776	11.90766633	12.14462395	0.853294925	0.749906919	1.674501383	1.561722861	11.17565018	11.36999545	0.644186097	0.628448989	1.720175715	1.705112725	11.76770634	12.04927374	0.956021617	0.881419211	0.80532464	0.718346432
8CNH_V6U	0.376283672	0.205482254	0.373682391	0.483473449	0.232974401	0.224862516	4.996382586	5.172058232	0.249370751	0.208461089	6.354437672	6.383154568	6.933790928	7.738590909	2.936314993	3.255239007	5.078581493	5.215236363	9.025335187	9.303449335	3.598705947	3.759051112	2.89566874	2.682474344	6.983128693	7.060961081	0.47209185	0.518044662	2.513274287	2.358110758	7.571101063	7.81328787	0.851443386	0.798497632	3.045564329	2.977804683	0.683256966	0.455405756	2.567606955	2.596745662	3.855173025	3.775023593	0.914371786	0.290702951	0.403510059	0.2206933	1.76274509	1.736432865
8V6S_YG8	8.763240378	8.895479517	0.400487897	0.52726088	1.642390195	1.676339928	3.088513127	2.72066637	1.752253111	1.585399366	1.629082782	1.509860342	0.961859451	0.957684034	4.652580692	5.03455619	10.91544397	20.28483761	0.715250818	0.787693872	6.908109861	6.989094674	6.445922703	6.448857802	1.499869303	1.221628723	0.834814704	0.904249851	6.599776434	6.33780231	0.703024995	0.839523201	10.30223363	10.32264422	0.85009066	0.929175322	1.38443931	1.178257561	1.315923334	1.354466866	1.670528137	1.391731765	1.476491424	1.426928065	1.70900651	1.597401235	1.700325219	1.741434906
7NQM_UMZ	7.133831479	7.101467367	8.210809359	8.183675987	4.626197689	4.672443867	5.841752752	5.676967187	6.316331184	6.513859521	6.346189162	6.509982031	6.68773072	6.8854524	4.501175149	4.521381433	7.175517545	8.691669934	12.88692907	12.8604593	9.897616932	9.959102952	7.32954412	6.969514994	7.400978965	7.159056565	6.467424618	6.58751738	8.932993352	9.464602095	12.78831989	12.72107938	8.249117775	8.282347829	8.109109276	8.23031356	6.719402359	6.863150632	4.169026818	4.220516471	6.545600398	6.576492673	14.1856231	14.25375273	2.789646106	2.236278769	1.72002823	1.764627068
8CBR_RWR	0.409643882	0.235263782	0.749711034	0.6389921	0.426723887	0.470604382	2.640088501	2.215810435	0.588193311	0.379906448	0.636595801	0.36505061	7.522270356	6.910457655	12.61664639	6.576825134	7.001947169	6.248200891	0.482244325	0.573122929	1.686305953	1.415721674	0.671368669	0.508197508	21.45705754	9.56719269	4.516999903	4.564686066	4.835357554	4.934580556	0.602844962	0.673158399	0.498002383	0.50077933	0.843774036	0.745893043	1.456627629	1.519458192	0.516637005	0.399841967	1.518179346	1.435409391	0.731958153	0.468150408	0.544309643	0.129080542	0.387760903	0.18143682
8T68_ZKI	0.311964014	0.245706129	0.579207295	0.518462176	0.247287114	0.19547455	0.79626123	0.869595631	6.535493348	6.521365297	6.532546827	6.538975264	14.33670738	14.65516103	12.00298859	11.96593309	5.759667027	5.22366609	2.16091771	2.288685971	1.439423148	0.857284122	0.631114515	0.413757798	12.95510941	12.82939776	0.648306127	0.549499672	1.094427661	0.875509036	2.181011764	2.275303704	4.979106236	4.946250049	0.341578188	0.303360203	0.386725141	0.210437889	0.45348695	0.287825684	0.343250362	0.234392467	0.692801531	0.702499521	0.81832339	0.751705319	6.504589641	6.533947518
7N53_EV1	7.515869728	7.532740649	5.919808997	5.829036441	0.300274075	0.386399861	4.672494688	5.188493611	0.543057127	0.46535959	0.540246314	0.490182811	6.185803898	6.843150481	6.468910069	6.373244413	10.90018711	11.12486968	1.775551829	1.687962802	3.976637175	4.103284503	7.031178921	6.986218652	4.642603646	4.433663832	4.18629885	4.187403839	6.193925212	6.450752999	2.389455895	2.412247389	5.47913744	5.437741498	4.14256805	4.274623639	3.65346216	3.664035396	0.130072809	0.206534451	3.63113382	3.627034583	4.869273542	4.608065279	0.791681365	0.64144631	6.487156571	6.62326041
8I3P_OS0	0.579394874	0.962077655	0.204737152	0.245930674	2.806306714	3.084597092	2.686599501	0.647268905	0.297163812	0.977157658	0.315875371	1.000816162	2.491157025	2.375700763	2.187267504	1.731032874	3.324043788	10.21465327	0.350961964	0.139590177	3.249448659	2.91882451	2.689196214	2.81206508	2.265046301	2.351156265	2.028845581	2.128627428	1.752423913	2.054806184	0.402683533	0.206659605	0.156941597	0.932915225	0.197355073	0.219528927	0.44223244	0.26311482	0.316361306	0.762384374	0.803858164	1.055202046	2.458587688	2.428690907	2.819701911	2.81249608	0.428822752	0.697097584
7V8W_MLA	3.400204874	3.378907191	5.305208537	5.224988216	4.105905503	4.082863364	2.926987446	3.339498351	4.137266847	4.319106491	4.969274839	4.79176507	4.30534426	2.901294611	1.422796838	1.714781135	4.153907414	3.789150987	1.594613072	1.640664075	1.874144686	2.025211164	1.316361559	1.243080828	2.067294114	2.503837784	2.496368407	2.406286297	2.529461092	3.105749769	1.614918189	1.43067728	4.829204949	4.853907335	2.216786419	2.096890427	0.503960832	1.022209362	2.584240581	2.894668586	0.847915658	1.132324371	0.395141457	0.964716956	1.190215127	1.290126942	0.420826423	0.447582581
8CB3_MPO	1.104880289	1.233217255	0.701412747	0.742660131	1.054122274	1.087161223	2.416683502	2.858345931	0.809290826	0.928219678	2.016235086	2.111324067	12.69007657	11.25053223	6.976107016	7.171720572	7.572791947	7.548846689	9.103944845	9.143442494	5.59241607	5.497532647	1.450700766	1.583644126	4.56599145	3.68378362	1.120931921	1.083114956	4.191408825	5.122263591	7.779926702	7.55266148	1.116220857	1.16302539	7.402353072	8.996252571	5.94947689	5.857456698	0.898506429	1.020247284	0.863914566	0.960546813	1.062363642	0.861347458	1.223391314	1.182383955	0.764622066	0.751799045
7NTB_URH	10.39969861	10.40625283	0.260046216	0.348566465	1.989616932	2.013335838	0.85126848	0.752208279	1.894954819	1.991237676	10.17958382	10.13236495	11.05718814	10.48398079	1.614412461	1.688622903	2.014477968	2.109701178	0.355006909	0.3517978	2.926104907	2.979568333	1.096865551	1.122017954	2.365140808	2.417676493	1.611515187	1.631506863	2.220187951	1.76985467	0.388646646	0.388560556	10.0141554	10.0111426	1.909371078	1.980386114	0.461411905	0.46522556	2.014214785	2.018514223	0.807645239	0.753532399	0.443623923	0.469234069	6.248432633	6.257435715	0.885075956	0.904719072
7TM6_GPJ	5.254079911	5.051201948	7.032481306	6.873809838	1.115864463	1.055201415	1.008646584	1.060520078	0.776592269	0.839714899	0.630119909	0.712125506	4.897579112	4.889218368	2.095364737	2.312441622	14.26366269	6.125139818	7.362417992	7.364615462	1.158231893	1.269192677	0.630293138	0.680182826	1.903596151	1.55882582	7.034323759	6.817037537	2.852524966	1.92717623	7.216396002	7.151452225	4.931556362	4.942665708	7.270627703	7.362995873	0.416524685	0.889235149	0.473955631	0.4738236	0.668547846	0.727414768	0.23138184	0.740922962	0.287486763	0.345647284	0.334471836	0.63245242
7QPP_VDX	1.679597481	1.614661388	0.106141335	0.222060291	1.649964181	1.68746524	9.360962904	9.227791888	0.95006483	0.770359236	1.044144446	0.901013843	1.877766583	1.841735967	0.904487053	0.67061979	2.920900963	3.114304661	0.185861925	0.24263128	0.975834667	0.831558976	1.759297688	1.784109392	1.264330339	0.856723882	0.200669691	0.207884574	17.28385854	18.70184421	0.212230338	0.201655152	0.800723917	0.788019026	0.107294501	0.191475636	0.308517553	0.239686718	0.76844695	0.742699724	1.117915617	0.86129073	0.65236941	0.591266126	0.586405946	0.405506047	0.778692658	0.748870356
8A8I_L9I	5.791475176	5.762107591	1.476037089	1.512490615	1.5807642	1.770673303	3.708082146	3.573522167	0.980294739	0.777014863	4.389921804	5.716128661	4.094313839	4.161061223	4.005517064	4.362146895	4.806993214	4.862877767	4.733678347	4.57831364	3.334457878	4.027230308	2.727854954	2.731421725	4.323512178	4.222126033	1.604504511	1.737932215	4.343424676	4.041058292	4.50377064	4.316813882	4.520836265	4.749894108	1.414411754	1.248648743	2.475207984	2.449305096	3.954302135	3.913499882	0.715599512	0.941303334	4.159363711	4.175222702	1.691350903	1.75006655	1.069496849	1.139855549
7FTG_1SY	8.801673503	8.909058939	1.624145143	1.506531896	8.792117592	8.730396692	6.533874243	6.250165664	5.150815141	5.209620731	7.763201982	7.888424072	3.209104874	3.578303817	15.43584053	18.85765384	22.28626386	10.76203063	4.070664974	4.152202645	6.396075901	6.483851303	6.280444083	6.119291874	5.600200135	5.720457469	3.843057319	3.837513238	6.336235127	6.457088974	4.243867793	4.337326188	7.303472573	7.531494164	3.777639741	3.799807937	0.529134536	0.873834162	7.815253798	7.90353325	1.209929802	1.202503437	5.523588316	5.010373702	7.652905128	7.781797269	6.804658666	7.027876266
8PFL_YH8	1.59909148	1.608462532	15.3271765	12.43649375	1.196121301	1.255145338	16.99387122	15.9895184	1.091540715	1.026749135	1.861983066	1.837282617	13.50842212	13.91543319	19.95306887	20.79380155	11.7173027	11.77421197	2.675564677	2.615377273	5.371468174	5.388022309	18.6467998	22.02200223	13.31073951	23.21030519	17.08614156	13.36805643	7.428238829	7.013288725	2.604383571	2.629644643	0.969922829	0.995950223	4.096166166	4.126765053	11.09891077	11.30257089	2.190610482	2.228197812	1.456133682	1.594849544	12.80857615	14.79708709	2.652729865	2.573949727	1.564368365	1.481263896
7WDT_NGY	1.44841207	1.384092898	8.964622168	9.124555374	6.801287107	6.930097601	7.184915105	7.551513197	0.799136266	0.912145181	7.398032555	7.498980378	13.13418586	12.50488124	6.28278858	8.94246218	5.964643019	6.586482612	8.384599665	9.399483418	16.66872248	9.073529414	6.229814668	9.133385052	8.231829617	8.787215733	9.152974723	9.327758667	1.916377768	1.668453721	8.500277387	8.701292223	1.577589731	1.636704103	5.865099054	8.909653307	6.592062293	6.795270215	1.200809375	1.164370135	0.965722525	0.606026517	9.163193843	8.435112537	1.569813794	1.436963633	6.144573012	6.287571956
8B2U_SAL	2.974195098	2.954382605	12.56844714	12.78565231	2.668788506	2.425431775	5.723961588	10.39111581	0.818450152	0.592318637	1.622530051	1.59293418	6.497108377	4.666208679	3.385080308	2.849970321	1.746767801	2.362919514	12.24568621	13.05638309	5.490349043	4.167620615	17.99422377	12.59389371	10.05481811	13.5917812	13.25173629	6.54065977	2.880797557	2.764278092	11.87199378	3.751605663	0.964546445	0.753441347	14.50082379	9.407917143	0.622445035	0.504315757	2.103584208	2.148893463	2.526853757	2.494963788	3.265781392	3.162313409	2.445604203	2.271689826	0.147055629	0.482358915
7ELT_TYM	6.412927418	6.50724219	0.182899939	0.239878051	2.851099437	2.785583471	2.604865692	2.064536455	0.583165929	0.238218875	0.847029691	0.7985569	0.553237152	0.655405725	1.84894868	1.407886672	7.456226873	7.870668906	0.408571073	0.490264464	2.099823113	1.776066375	1.35483406	1.162039315	1.035172448	0.562624702	0.539584737	0.588228344	9.230531936	8.865844791	0.411187001	0.573132774	3.703957367	3.698402066	2.874324687	2.867448237	1.715557733	1.666246763	0.766748797	0.697642306	0.429841943	0.265604468	0.930492223	0.759447767	1.845523096	1.587277666	1.595267724	1.606824508
7N3L_04Y	0.950554761	0.913699515	7.646748162	7.766912807	1.036143109	1.151627808	8.849866087	8.294998711	1.033098575	1.0545097	1.327347826	1.305066939	7.21288541	7.234539007	7.003326929	6.525405458	5.17636821	5.691344489	9.337638371	9.815699353	6.843380969	7.299031076	7.71257564	7.390000768	2.329676613	1.839741777	1.656948424	1.615983543	3.198497852	2.723318684	10.02927996	10.00725259	1.625069326	1.48210577	7.002646368	6.976582266	1.372057103	1.254226852	0.685565521	0.363210695	1.516012071	1.362810898	7.334061698	9.028325333	0.559794134	0.471681227	1.049665594	0.957101059
8Q2R_ITJ	0.599834096	0.524950137	0.220151907	0.348291764	3.248800293	3.250126039	2.376981324	2.964537195	0.364803125	0.578786871	5.308663605	5.273230612	1.640614046	1.232334491	3.756965583	3.406317219	4.854299544	4.773815748	1.725597557	1.559078274	4.059723948	4.652152939	12.97726678	14.76022507	3.834232815	3.764660659	0.268012098	0.566944531	5.236921632	5.810979539	1.742295742	1.547587837	0.961672762	0.85718322	0.199660949	0.38970406	0.348559238	0.359554069	0.33952887	0.461722285	0.437344583	0.563871811	15.93393925	10.92744936	3.271626751	3.220102689	0.306847265	0.380375802
7GBY_L5I	2.029664716	2.030159204	0.386203421	0.554624444	6.390621463	6.440001095	3.691474774	4.23708029	0.815075266	0.845193214	0.945317936	0.981481303	4.944153213	4.690992568	3.95638154	3.997524566	3.655012548	3.309043423	0.660285956	0.856010159	3.761436249	4.081579265	0.581748186	0.536586011	4.13377791	4.756281014	1.139011772	1.240253792	5.810314144	5.542556682	0.597920294	0.771156374	0.867976281	0.815241562	0.836576611	0.965487492	0.943890782	0.970792016	0.456577	0.400405414	0.995745375	1.005048196	0.773941144	0.760009192	0.580161457	0.637661235	0.464336634	0.640017623
7TE8_P0T	0.789485287	0.779611489	5.656408073	6.942127808	0.912016376	0.868748742	5.570808824	5.528207236	0.59929395	0.533407036	0.904291754	0.781321874	6.897849845	6.858690844	19.8087785	16.85389377	10.25107771	9.505590117	3.453002801	3.544566668	6.594409916	6.356816243	2.859893385	2.312382217	8.184963728	8.024704355	6.635200175	6.554898002	7.188937844	7.229837879	3.894096703	3.119287669	0.863366751	0.886070814	3.309561728	3.373250453	7.30626178	7.144558816	0.607309625	0.513171128	0.923238523	0.742823715	4.557022948	4.825321706	1.349191268	1.156450529	1.093695875	0.79979702
7T08_XO1	6.587403927	6.841367969	2.801215023	2.786561971	2.146344524	2.165891578	5.913301456	5.81500244	0.930615478	0.969890106	8.623100573	8.658592472	6.241511434	6.281754298	5.320903232	5.704891477	8.048668896	8.1091901	6.122419316	6.033584664	4.286024339	4.525407401	5.206040529	5.164112458	4.361537392	3.849974186	1.161027435	1.160624546	8.760189938	8.153099847	5.839513128	5.841658787	5.662339047	5.792392228	2.551598942	2.528092686	5.625417869	5.687564943	8.522663418	8.629778112	4.410456399	4.508215488	5.093924334	5.016326965	0.737962142	0.685083958	4.799792006	5.092069443
7S3T_QRP	4.010784469	4.03451809	10.98938397	9.86671767	0.301397064	0.410733569	8.77451601	8.808555515	2.733372023	2.807516995	6.014549882	6.000831544	11.31788253	9.632774221	4.968072801	4.763760811	4.308899555	4.622592024	9.437107214	11.59719253	8.216175181	8.300343006	4.025033717	4.04114652	5.488913255	5.677708953	0.350771642	0.487576908	4.862459025	4.862692742	9.617829612	9.50576341	3.324967805	3.366851063	0.272587129	0.356360647	4.783959074	4.735214088	5.330481231	5.37635755	0.614331178	0.559340822	9.043126587	8.291874129	3.123632706	3.216519769	5.118511234	5.398024933
[truncated: 1,434 more rows]
